# Supplementary material for: Integrated systems analysis reveals a molecular network underlying autism spectrum disorders
Source: Mol Syst Biol. 2014 Dec 30;10(12):774. doi: 10.15252/msb.20145487 (PMC4300495; doi:10.15252/msb.20145487)
Supplement: Supplementary file 22 [file msb0010-0774-sd22.xlsx]

## Sheet: Clusters
# gene membership in each topological cluster on the human protein interaction network
CLUST1	NAT1	AARS	ABCA3	ACAA1	ACADL	ACP2	ACPP	ACYP1	ADCY3	ADCY7	ADCY9	ADD3	ADK	AIF1	ALAD	ALDH1A1	ALDH3B1	ALDH3B2	AMPD3	ANXA13	NUDT2	APOC3	AQP2	ARG2	ASTN1	ATP1A2	ATP1A3	ATP1A4	ATP4A	ATP5G1	ATP5I	ATP6V1B2	ATP6V1C1	ATP6V0A1	AUH	BCAT1	BCAT2	BAK1P1	BLVRB	BPHL	BST2	CAPN5	ZNHIT2	C11ORF9	C11ORF10	PTTG1IP	C21ORF2	CA5A	SLC25A20
CLUST2	AADAC	ACTL6A	ADD1	ADH5	PARP1	AES	NR0B1	AHR	AKT1	AR	PHOX2A	ARNT	ARNTL	ASCL1	ASCL2	SERPINC1	ATF1	ATF3	ATF4	RERE	ATRX	KIF1A	BAG1	NKX3-2	CCND1	BCL3	BCL6	BCL7A	PRDM1	FOXL2	BRCA1	KLF9	KLF5	BUB1B	CA9	CAMK4	RUNX2	RUNX1	RUNX1T1	CBFA2T3	RUNX3	CBFB	SERPINH1	CCNA2	CCNB1	CCND2	CCND3	CCNE1	CCNG1
CLUST3	AANAT	ABCF1	ACAT1	ACLY	ACTB	ACTG1	ACTG2	ADAR	ADORA3	AHCY	AK2	AMY1A	AMY1B	AMY1C	AMY2A	SLC25A5	ANXA2	APBB1	AIRE	APOBEC1	ARRB1	ARRB2	ZFHX3	ATIC	ATP1A1	ATP2A2	ATP5A1	BLMH	BLVRA	C1QBP	FMNL1	CAD	CALCA	CALM3	CAMK2D	CAPN2	CAPNS1	CD4	CDK11B	CDC5L	CDK9	CENPF	CFL1	CFL2	CHD1	CHD2	CHN1	CIRBP	CKMT1B
CLUST4	ABL1	ABL2	ACP1	ACTC1	ADAM10	ADCY8	ADRA1B	ADRB2	ADRB3	ADRBK1	ADRBK2	AEBP1	AFP	AGT	AHSG	ALK	AMBP	ANK3	APOH	FASLG	AQP3	AREG	RHOA	RHOB	RHOC	RND3	RHOG	ARHGAP1	ARHGAP5	ARHGDIB	ARHGDIG	AXL	BCR	CEACAM1	BLK	BMX	BNIP2	BPGM	BRAF	BTK	CALM2	CAMP	CAPZB	CAT	CAV1	CAV2	CAV3	CBL	CBLB
CLUST5	AAMP	ACADSB	ACO1	ACP5	PLIN2	ADORA2B	ADSL	ADSS	ALDH9A1	AKR1B1	AMH	APAF1	BIRC2	BIRC3	XIAP	BIRC5	APRT	FAS	ARAF	ARHGDIA	ASNS	ASPH	ATP2A3	ALDH7A1	BBS1	TNFRSF17	BID	CA11	CAMK2G	CASP1	CASP2	CASP3	CASP4	CASP6	CASP7	CASP8	CASP9	CASP10	CBR1	KRIT1	CD27	TNFRSF8	TNFSF8	CD40	CDC25A	CDC34	RCBTB2	CHUK	ERCC8
CLUST6	A1BG	A2M	SERPINA3	ACADM	ACR	ACO2	ALAS1	ALB	ALPP	AMFR	ANGPT2	SLC25A4	ANXA1	ANXA4	ANXA6	ANXA7	ANXA11	APBA2	APBB2	APOB	APOE	APP	KLK3	AQP4	ASGR2	ASL	ASNA1	ATP1B1	ATP5B	ATP5E	ATP6V1A	AUP1	AVPR2	BBS2	BCS1L	BSG	MPPED1	CACNA1C	CACNA1S	DDR1	CACNB3	CALCR	CALR	CANX	CAPZA1	CASP5	CASR	CD1D	CD3D
CLUST7	ACACB	ADRA1D	AK4	ALDH1A3	AMD1	ARSB	BDNF	OSGIN2	CAST	CD8B	CD70	CDH9	FOXN3	CHRM2	TBCB	AP3S1	CNN2	COL15A1	CPD	CPM	CPOX	CREBL2	CTH	CYP51A1	ARID3A	EIF1AX	ELAVL1	FGD1	FOXC1	KDSR	IFI6	GALNT1	GBE1	GCLC	GPM6B	GPR3	GSR	HCCS	IL13RA1	ITPKB	KCNK1	LIPA	MGST3	MICB	MTAP	MTRR	MYBPH	NDUFC2	NEO1
CLUST8	AP2B1	SLC25A6	AQP1	AQP5	BBS4	BFSP1	CBS	CENPE	COL8A1	COL8A2	CRY1	DCTD	DCTN1	DMRT1	DTNB	DUSP6	DVL2	DVL3	EYA1	EYA2	FABP4	FHL3	GABPB1	GFAP	GOLGA2	GRN	HHEX	HOXA1	HOXB6	HOXB9	HPCAL1	HPRT1	KIF11	KRT6A	KRT6B	KRT15	KRT17	KRT18	KRT19	KRT81	LASP1	ABLIM1	PRICKLE3	SMCP	MDFI	MEA1	TRIM37	NDUFA5	OTX1
CLUST9	ALDOA	APEX1	ATM	ATP1B3	ATP5O	ATR	BACH1	BARD1	BLM	BRCA2	CAPN1	CDC25C	CHEK1	CLK2	PLK3	DDOST	DDX11	DNTT	EIF2D	ENDOG	ERCC1	ERCC4	ERCC6	FANCA	FANCC	FANCD2	FANCE	FANCB	FANCF	FANCG	FEN1	XRCC6	GAS2	NR6A1	GPI	MSH6	H2AFX	HOXB7	HOXC4	HES1	HUS1	PDX1	KRT7	LIG1	LIG3	LIG4	MAGEA6	MLH1	MRE11A
CLUST10	ALDH2	ANXA3	APLP1	ARL4D	RHOH	ARL3	ATP5C1	CDH10	CDKN2B	CDKN2C	CETN3	CKMT2	CPE	CRMP1	CSTF2	DAP	DFNA5	TRDMT1	DUSP7	ECH1	EEF1A1	EEF1G	ERH	FOXG1	FTH1	GBP2	GDF9	GPD1	GSTM4	HLA-DQA1	HSPE1	LAMA4	MAN2A2	NACA	NDUFB3	NDUFB9	NDUFV2	PNP	PAEP	PAFAH1B3	PFN1	SERPINB9	PLP2	PPP1R8	KLK10	PSG1	PSG9	PTN	PTPRS
CLUST11	TRIM23	ARHGAP4	DTX1	EPS15	UBE2K	KIF22	MAP3K1	MID1	CNOT4	4-Sep	PRKRIR	QSOX1	TRIM27	RNF4	RNF5	RNF6	SIAH1	SLC1A6	HLTF	TSG101	UBA1	UBE2D1	UBE2D2	UBE2D3	UBE2E1	UBE2E2	UBE2G2	UBE2H	UBE2L3	UBE2N	UBE2V1	UBE2V2	UGP2	MKRN3	TRIM25	TRIM26	RNF103	SGCE	RNF8	USP8	NEURL	UBE2L6	UBE4A	RNF14	DZIP3	RNF144A	PJA2	RNF10	TRIM10
CLUST12	ACAT2	ACY1	AK1	ALDH3A1	AMPD2	ANXA5	CALD1	COL10A1	CRYBB1	CRYGS	DCK	DPYSL3	EPB41L1	EPHX2	FABP2	FBP1	GAMT	GMDS	GSS	HAGH	HLCS	HMGB3	HMOX1	HNMT	HOXA3	IL1RN	ITGB5	LDHB	MDH1	MT1X	MT3	MVK	OCM2	PALM	PCP4	PEPD	PFKP	PGM1	PNMT	RBMY1A1	S100A7	SARS	SNCG	SOAT1	TALDO1	TBCA	TBCD	TERF1	IL1R2
CLUST13	ACTN4	ACTN2	APBA1	ATP2B2	ATP2B4	BNC1	CAMK2A	CAMK2B	DLG1	DLG2	DLG3	DLG4	DMD	DTNA	FZD2	GLS	PRLHR	GRIA1	GRIA2	GRIA3	GRIA4	GRID2	GRIK1	GRIK2	GRIK3	GRIK5	GRIN2A	GRIN2B	GRIN2C	GRIN2D	GRM3	GUCY1A2	HTR2C	IL16	INPP1	KCNA4	KCNA5	KCND2	KCNJ2	KCNJ4	KCNJ10	KCNJ12	KCNJ15	KRT34	KRT35	LPL	LRP2	MYO5A	NOS1
CLUST14	AP2A2	AMPH	BIN1	ARF1	ARF6	CARS	CHRM3	CLTC	CTBS	DECR1	DES	DNM1	DNM2	DYRK1A	GART	GLUD2	HTT	HIP1	HPCA	AGFG2	MAGEA3	MAP3K10	NEUROD1	PLD1	ITSN1	SH3GL2	TYMS	ZNF33B	DNALI1	CLTCL1	F8A1	PICALM	ADAM9	SYNJ1	HIP1R	HGS	REPS2	CYTH2	TRIP10	SCRN1	ARMCX2	DNAJC6	TMCC2	TOM1L1	RWDD2B	AKAP9	AP3S2	PDPN	RALBP1
CLUST15	ACTA2	ARL2	CCNG2	CCT6A	CYP17A1	ETV5	FABP5	TLX1	IGBP1	MCC	PPP2CA	PPP2CB	PPP2R1A	PPP2R1B	PPP2R2A	PPP2R2B	PPP2R2C	PPP2R3A	PPP2R4	PPP2R5A	PPP2R5B	PPP2R5C	PPP2R5D	PPP2R5E	PPP4C	STRN	TCP1	PRDX2	CCT3	BEST1	ZNF136	SLMAP	STK24	CLDN12	IER2	CEP350	STK25	CCT7	CCT4	CCT2	CCT6B	CCT8	FGFR1OP	PDCD10	RAB18	CCT5	ANKLE2	SKIV2L2	ARL2BP
CLUST16	ACADVL	CPT2	ECI1	GLUD1	GRSF1	ICT1	LETM1	ME2	MTIF2	MUT	PCCB	SUPV3L1	MTERF	ATP5H	ATP5L	MRPS30	MRPL3	FASTKD2	HARS2	PTCD1	ERAL1	MRPL46	TRUB2	MCAT	CECR5	MRPS28	ACAD9	MRPL18	MRPL15	MRPL22	STOML2	MTERFD1	MRPL2	MRPS7	MRPS2	C6ORF203	MRPL27	MRPS17	MRPS23	MRPL39	MRPL50	MRPL16	PTCD3	MRPS18A	MRPS10	DDX28	C10ORF2	VARS2	MRPS35
CLUST17	CACNB1	CLIC2	EPHA5	MLANA	KIFC3	MAGEB1	NEDD4	SERPINF1	PRKG2	PRKX	PRRG1	SCD	SCN8A	SRMS	AURKC	TSTA3	MAPKAPK3	KCNAB1	ANXA9	DYRK3	KCNAB2	DYRK4	MTMR4	EBAG9	KCNAB3	LITAF	MRPL19	SLC23A2	SGK2	SLC38A3	N4BP3	SULF1	NEDD4L	WBP2	DECR2	SPAG8	FGF21	MINK1	PRR16	TRIM44	C4ORF43	TCP11L1	LAPTM4B	NHP2	ADAP2	STK31	CYP26B1	PMEPA1	C3ORF37
CLUST18	POLR3D	CSH2	POLR2A	POLR2B	POLR2C	POLR2D	POLR2E	POLR2G	POLR2H	POLR2J	POLR2K	POLR2L	SYT5	ZNF74	UXT	URI1	POLR1C	ZNF592	CTDSP2	POLR3G	CD3EAP	POLR3A	GPN1	ZMYND8	POLR1A	INTS7	RPAP1	INTS1	STAP1	INTS6	POLR1D	GPN3	ARMCX3	POLR3K	QPCTL	CPSF3L	PIH1D1	INTS10	INTS8	POLR3B	POLR3E	ASUN	INTS9	UBAP2	INTS12	INTS2	ZNF687	LRCH2	CTDSP1
CLUST19	BMI1	CSNK2A2	PHC1	PHC2	FOXS1	FOXN2	RING1	RNF2	SCML1	SSX2	PCGF2	USP7	USP11	KDM5D	HIST2H2AA3	CBX4	GMPS	TRIP12	TCEAL1	YAF2	PCGF3	SCML2	LYPLA2	SCMH1	MYCBP2	MGA	RYBP	CBX6	CBX7	AUTS2	DNAJC2	SFMBT1	GTSE1	BCOR	BSDC1	RNF220	FEM1A	FEM1C	CBX8	CARNS1	KIAA1530	FBRSL1	BCORL1	FBRS	TCEAL4	PHC3	PCGF6	POLR1B	PCGF5
CLUST20	CCNC	CDK8	POLR2F	POLR2I	MED1	SREBF1	MED22	TADA2A	TRA@	LUZP1	CTDP1	MED14	TRIP4	MED21	MED23	MED17	MED26	MED27	MED7	QKI	MED20	MED24	MED12	MED13	MED6	MED16	CRSP5	ZC3H13	CDK19	MED13L	PABPC1P1	MED4	MED31	CDC40	MED15	MED18	UACA	MED9	MED29	SHD	DOCK6	TINAGL1	OBFC1	THOC7	MED28	MED25	MYCBPAP	MED10	ZBTB45
CLUST21	ACVR1	ACVR1B	ACVR2A	ACVR2B	ACVRL1	ASAH1	BMP2	BMP4	BMP6	BMP7	BMPR1A	BMPR1B	BMPR2	ENG	FKBP1A	FMOD	FNTA	GCGR	IGSF1	INHA	INHBA	INHBB	LEPR	MGP	MTR	PZP	SNX1	SNX2	TGFB1	TGFB2	TGFB3	TGFBR1	TGFBR2	TGFBR3	VTN	GDF5	TSC22D1	NOG	TGFBRAP1	CORO2B	FST	FRS3	C9ORF9	KIAA0090	CES3	HECTD1	CHRDL2	SOSTDC1	SYNJ2BP
CLUST22	CDC6	MCM2	MCM3	MCM4	MCM5	MCM6	MCM7	MGMT	TONSL	ORC1	ORC2	ORC4	ORC5	PABPC3	PSKH1	CCL2	SRP9	SSRP1	CDKL5	TTPA	WNT9B	CDC7	CDC45	HIST1H2AM	HIST1H3C	CDK10	HIST1H3F	PHF16	TLK1	HTATIP2	DBF4	TLK2	KAT7	PHF15	ORC6	ORC3	ASF1A	L3MBTL1	BRPF3	ETV7	ASF1B	SCNM1	C15ORF29	C9ORF82	ING5	MCM8	C15ORF41	CDAN1	MMS22L
CLUST23	ATP6V1B1	STX2	OSBP	SLC6A1	SLC6A9	SNAP25	STX1A	STX3	STX4	STXBP1	STXBP3	VAMP1	VAMP2	VAMP7	SYT1	DOC2A	VAMP8	STX11	SNAP23	NAPA	SLC6A5	VAPB	VAPA	VAMP3	SNAP29	SCAMP1	SCAMP2	BCAP31	UNC13B	SCGN	CPLX2	CPLX1	SV2C	STX12	AP3M1	SNTG1	SLC38A2	TXLNG	BCAP29	ANKRD27	SYT3	PRRT2	STX1B	STXBP5	TXLNB	TXLNA
CLUST24	ALDH1B1	ATP5D	GCDH	GCHFR	GNRHR	HPS1	HSD17B4	IDH3G	LIMK2	MKLN1	MYO1B	MYC	NDUFA8	NQO2	PPT1	SLC1A4	SULT1A2	TXK	ZNF121	GALR3	SUCLG1	ACOT8	SPEG	CEPT1	ABI3BP	HIGD1A	CECR2	METTL13	MYO5C	SULF2	CAMK1G	SCYL1	SQRDL	NECAB3	ALPK1	TRMT1L	KIF18A	AIFM2	MYLK3	SLC25A26	C17ORF49	IQGAP3	MYO3B	WEE2
CLUST25	AP1B1	AP1G1	ARF3	CHM	AP1S1	GDI2	IGF2R	M6PR	RAB4A	RAB5A	SORT1	SORL1	LAPTM5	RAB7A	EEA1	AP1S2	AP1G2	RABEP1	RAB9A	KIF3B	CLINT1	PLIN3	SYNRG	GGA2	GGA3	BACE1	BACE2	NECAP1	GGA1	RABGEF1	HUNK	DYNC1LI1	RAB4B	CCDC91	NECAP2	RAB22A	ZFYVE28	KIF13A	RABEP2	RAB33B	RILP	ALS2CL	TBC1D3
CLUST26	ATP2B1	ATP2B3	CYLC2	IVD	TBX1	TERF2	RNF113A	MYOM2	KIAA0430	AASS	PITRM1	FOXJ3	FBXO21	GPATCH8	PYCR2	C20ORF27	BMP2K	DHX33	RPRD1B	EEFSEC	MCCC2	TBC1D15	NT5DC2	DHX40	SNX22	ZNF703	LDOC1L	ZC3HAV1L	GCFC1	OSBPL11	RAVER1	MACROD2	TDRD6	PRPS1L1	RSBN1L	RALGAPA1	KIAA2022	ZKSCAN4	HSP90AB2P
CLUST27	ALPI	EIF4A2	EIF4E	EIF4EBP2	EIF4G1	EIF4G2	EIF5	EIF3E	PDCL	PDC	RNASEL	ABCE1	RORC	RPS29	MKNK1	EIF3A	EIF3B	EIF3C	EIF3D	EIF3F	EIF3G	EIF3H	EIF3I	EIF3J	EIF4G3	USP3	EIF1B	EIF3M	EIF3K	EIF3L	AAGAB	PRRC2B	TMEM203	FBXO32	EIF3FP3
CLUST28	CEACAM5	CETP	CXADR	ELAVL3	ELAVL4	EWSR1	KEL	MYO1F	NDUFB1	NDUFV1	POU4F1	ZNF184	HIST1H2BN	GNPDA1	TSPAN3	CFDP1	LILRA3	ECD	WDR37	TPGS2	C10ORF12	ZDHHC3	NLE1	MNS1	C11ORF16	GPBP1L1	E2F8	NTNG2	EPT1	ZNF383	SLC22A24	SERP2	DNAJB3
CLUST29	CA1	CDH13	GPX1	IDH3B	MGAT1	PPP1R7	MAPK6	MOK	URB1	EIF1	DSCR3	CERS1	RAB31	CNTRL	GTPBP5	RRP7A	PSAT1	THAP4	MZB1	FAM49B	DNAJC28	SLC41A3	3-Sep	C21ORF59	METTL17	ATG9A	ZNF671	WDR34	C15ORF23	PTPMT1	FBXL16	ZNF600	METTL2A
CLUST30	ADPRH	ANXA8L2	ZFP36L1	CKB	DCX	SULT1C2	TAGLN	FKBP6	FAM131B	TRIM16	TOMM34	NCDN	AIPL1	TINF2	OR2H1	LGALSL	PAK1IP1	UBA6	PGM2	ANKMY2	RBKS	PDLIM2	ACD	AFAP1L2	SCRN2	CCDC43	LRRC25	NUDCD2	REM2	APOBEC3F	DHFRL1	PAGE2	ZNF790
CLUST31	AGL	GFPT1	GYG1	GYS1	HSBP1	NDUFA7	PRKAA1	PRKAA2	PRKAB1	PRKAB2	PRKAG1	STIM1	EPM2A	ULK1	GYG2	MAP3K6	SH3PXD2A	RB1CC1	MAST3	PARS2	NFU1	BAIAP2L1	STIM2	NUAK2	BRSK1	FNIP1	DDIT4L	C19ORF47	SMCR8	FLCN	KIAA0284	MAP3K15
CLUST32	CALM1	DMXL1	DOCK3	GRM5	KCNN2	KCNN3	KCNN4	MIP	MYBPC1	MYO9B	NRGN	PPEF2	PPEF1	RPS4Y1	THOP1	ZBTB24	METAP2	DDAH1	PPIL2	FBXO9	SCAPER	ARMC1	CDC37L1	FAM178A	ACE2	PHACTR4	NEXN	OPALIN	LACTB	SCLT1	DOCK11
CLUST33	C5AR1	CACNA1B	CNR1	CRHR1	S1PR1	GNA11	GNAI1	GNAI2	GNAI3	GNAO1	GNAQ	GNAZ	CXCR1	MTNR1A	OPRD1	OPRM1	PTGIR	RGS4	RGS7	RGS10	RGS12	RGS16	RGS5	RGS19	RGS14	GPSM2	NGB	RIC8A	GPSM3	RGS18	ZNF585B
CLUST34	BAD	BAK1	BAX	BCL2	BCL2A1	BCL2L1	BCL2L2	BIK	BNIP1	BOK	DAD1	MCL1	PMAIP1	TMBIM6	VDAC1	HRK	BCL2L10	BCL2L11	BBC3	ZFYVE1	ITLN1	AVEN	TP53AIP1	MOAP1	BCL2L14	SPNS1	BMF	METTL23	BNIPL	MEX3D	BLID
CLUST35	CISH	DIO2	IL3RA	TCEB1	TCEB2	TCEB3	CUL5	SOCS6	KIAA0319	FEM1B	6-Mar	ZER1	LRRC41	ACTL7A	RAB40B	KLHDC2	WSB1	ASB3	TUBD1	ASB1	ASB4	PCMTD2	HIF1AN	ZYG11B	SPSB3	KLHDC3	ASB6	ASB8	ASB9	ASB12	CKMT1A
CLUST36	FAP	IHH	LFNG	TACSTD2	MAB21L1	NFATC3	PTPN2	UQCRH	PGCP	C6ORF10	VPS45	SIRT3	CHORDC1	PAIP2	LGSN	FERMT1	DEPDC1	CAMKV	OGFRL1	PGAP1	ZNF394	MARS2	PPP1R14A	ALDH16A1	UBLCP1	NEK10	CERS6	WFDC11
CLUST37	ABCA2	CACNA1A	CACNB4	MEGF8	LTBP1	LTBP3	NELL1	NELL2	PCSK6	PTGDS	VPS52	NOXA1	BTG3	RIMBP2	SUMF2	CRIM1	KIAA1191	HHATL	ARHGAP22	MANBAL	SRRM4	OLIG1	ZNF233	GOLGA6L5	AGRN	C9ORF169	RBM12B
CLUST38	CELSR2	PCDH7	PCDH9	PTK7	RYK	DCHS1	NRP2	ITM2B	TMEM59	VPS26A	WASF3	TMED10	GPR124	CNNM2	AGK	PCDHGA11	PCDH20	FAT4	CD276	ITM2C	RHOT2	FAT3	GPR125	FREM2	B7H6	NOMO3
CLUST39	CORD1	FAT1	NNMT	PTGFR	ZNF80	DYSF	HDAC6	LPAR6	TPPP	TMEFF2	ULK4	CDCA7L	MRPL47	HIF3A	DIAPH3	ATPAF2	LDHAL6B	COQ10A	NCOA7	ENTHD1	KLB	DCBLD1	PFN4	PRR5-ARHGAP8
CLUST40	ETFB	KIR2DL2	MUC4	PTPRCAP	KSR1	ATP6V0D1	PROSAPIP1	TRIM14	SIRT5	NAA20	ALKBH5	ARHGAP20	PPP1R14C	EIF3FP2	WDR83	RETNLB	ALKBH2	ACVR1C	CHODL	CERS3	GFRAL	APOBEC4	ADH5P4
CLUST41	ATP12A	FAAH	FOLH1	MME	NDUFA10	NDUFB4	OPA1	ZMPSTE24	TM9SF1	PDIA5	METTL7A	DNAJB12	MRPS25	FAHD1	ARMC10	ITFG3	FAM83F	KBTBD3	UBAC2	TUBB8	POTEI	RGPD6
CLUST42	ACACA	CCNT2	AFF3	LDHC	MLLT1	AFF1	MLLT3	MLLT6	NT5E	PCSK1	SIPA1	MLLT10	ELL	HEXIM1	ELL2	BRD4	AFF4	GLTSCR1	AKR1B10	BRD9	ELL3	EAF1
CLUST43	CYB5R3	HBA2	SPP1	BRD3	PEMT	TBC1D8	KIAA1009	SLC39A6	CACNG4	KCNIP1	C1RL	TMEM30A	GRIPAP1	LRRC4	TMEM168	ZNF804A	DSEL	C2ORF50	RIMS4	CC2D1B	CISD2
CLUST44	ADD2	RAB8A	PIGR	RAB3A	RAB3B	RAB27B	RPH3AL	RAB3D	RIMS2	RAB10	RPH3A	RIMS1	RAB26	SYTL2	ENOPH1	MLPH	SYTL3	SYTL4	RAB3C	RAB37
CLUST45	SFN	LAD1	PPP1R3D	ST5	ARHGEF5	PPFIBP2	CHST1	TNK1	FAM189A2	ARHGAP11A	ARHGEF17	SIPA1L3	ANKS1A	ISCU	ARHGEF16	SPIRE1	ARHGAP21	SHROOM3	TNS4
CLUST46	CLCN2	CNP	NDP	PPP1CA	LPIN2	KANK1	TOR1AIP1	ZBTB11	SLC45A1	MIIP	CSRNP1	PPP1R15B	PPP1R3E	PHACTR3	GLIPR1L2	ZNF827	PPP1R18	TPRN	PPP1R3G
CLUST47	GALT	SIGLEC5	TRIP13	SEC24A	SMUG1	C11ORF54	PLAC8	CYB5R2	PLSCR3	KIAA1609	SEMA4G	PBLD	CARD14	HDHD3	KRTAP3-2	LOXL4	ARL11	GLYCTK	C2ORF51
CLUST48	ENTPD6	CST6	DEFA1	GJB5	GPR39	GSK3B	PFKFB4	FZD5	DHX34	C10ORF116	DCTN3	ACSBG1	SGK3	C14ORF129	FKBP14	CAMSAP3	TMEM44	ATPIF1
CLUST49	ADARB1	SCNN1A	SCNN1B	SCNN1G	SFTPC	UBP1	SNX3	USP10	AP1M2	EHD1	WWP2	HECW1	EHBP1	EPN1	EHD3	EHD2	EPN3	ARRDC1
CLUST50	CSNK2B	GPC4	FGF1	FGF2	GPC3	HEXB	CD163	FGFBP1	ACTR1B	DENND5A	MOXD1	DALRD3	TCEAL7	ABHD4	PYROXD2	WFIKKN1	TCTEX1D2
CLUST51	APC	KRT13	ND4	LPHN1	EXPH5	PNISR	KRT23	ANKRD17	FAM214A	KIAA1328	NCKAP5L	FBXO30	NAV3	NAV1	NAV2	NOSTRIN	POM121C
CLUST52	GNB1	GNB2	GNB3	GNG3	GNG4	GNG5	GNG7	GNG10	GNG11	GNGT1	GNGT2	GNB5	ARHGEF18	GNG13	GNB4	GNAT3
CLUST53	ACHE	COL1A1	COL4A1	ELN	FBLN2	FBN1	FCN1	FGF7	HSPG2	ITGA2	LAMB1	LAMC1	NID1	PRELP	NID2	LAMA1
CLUST54	PARN	EXOSC10	UPF1	RPE	IFITM2	SMG1	EXOSC2	UPF2	XRN1	EXOSC4	DCP1A	UPF3B	UPF3A	PTGES2	C21ORF56	DCP2
CLUST55	ITPR1	ITPR2	ITPR3	RYR1	TRPC1	TRPC2	TRPC3	TRPC4	TRPC5	TRPC6	HOMER3	HOMER2	HOMER1	BANK1	TRPC7	C1ORF116
CLUST56	SMC1A	SMC3	REC8	STAG1	MXD4	STAG3	STAG2	PDS5B	WAPAL	PDS5A	NIPBL	SSU72	SYCP3	CDCA5	TCP10L	WFDC5
CLUST57	IL11	MAGEA11	MLF1	COX7A2L	ENOX2	PNKD	FAM156A	NDUFAF1	TRMT1	C20ORF72	TMEM123	SNX20	ACMSD	ZSWIM2	C18ORF54
CLUST58	BTN1A1	FABP3	MPP2	PLK1	CIC	C9ORF114	CALML5	ERCC6L	ZNF71	CCDC115	LRP5L	OSBPL6	DNHD1	C6ORF136	RGPD4
CLUST59	DUSP3	DUSP4	DUSP5	GMFB	HADH	PFKFB1	MAPK3	PTPN7	TH	IER3	NUPL1	ZNF219	CPXM1	TTYH3	PTPN5
CLUST60	CALML3	DSC1	DSC2	DSC3	DSG1	DSG2	DSG3	DSP	FLG	JUP	PKP1	PKP2	USP1	PKP4	PKP3
CLUST61	EDNRA	RPS28	SLC18A1	CDC42BPA	FZD10	KLF12	CASC3	SIRT2	FGF22	PARP16	GDAP1L1	RAB39B	FNDC7	DNAJB8	KRT78
CLUST62	PDE4B	RASSF7	SPARCL1	ZNF365	MYT1L	DISC1	MEMO1	CCDC136	GNPTAB	ROGDI	CCDC24	FBXO41	CCDC141	CEP57L1	HERC2P2
CLUST63	BUB1	CENPC1	RCN1	NDC80	ZWINT	NSL1	CASC5	SPC25	MIS12	DSN1	NUF2	SPC24	SKA1	LINC00521	SKA2
CLUST64	EIF4EBP1	MTOR	GDI2P1	PDK1	RPS6KB1	TIA1	DHRS4	PRR5	RPTOR	MLST8	KLHL25	MAPKAP1	PRR5L	COASY	RICTOR
CLUST65	CHRNA4	ECT2	LLGL2	LLGL1	YWHAH	DCAF7	RASSF8	PNMA3	PARD6A	CCDC88A	PARD3	PARD6G	PARD6B	WDR92	KLC3
CLUST66	APLP2	CHN2	CTSE	DPT	EDN1	PRNP	RCN2	REG1B	BAG6	PPAP2C	APBB3	C19ORF10	LPPR3	IQCG
CLUST67	CCNH	CDK7	CTD	ERCC2	ERCC3	ERCC5	GTF2H1	GTF2H2	GTF2H3	GTF2H4	MNAT1	FUBP1	GTF2H5
CLUST68	PDE1B	PHKA2	PHKG1	PHKG2	TCF19	UBE3A	BPY2	NDUFA13	HPCAL4	AFTPH	TBC1D14	TRIM65	NOMO2
CLUST69	GABRA2	GABRA3	GABRA6	GABRB1	GABRD	CD99	NBL1	SERPINI2	FZD7	PLA2G16	UBQLN1	STMN3	TMCO6
CLUST70	CD9	CD63	CD81	CD151	HLA-DMB	HLA-DOB	ITGA3	CD82	CD46	PTGFRN	TSPAN4	IGSF8
CLUST71	STX5	USO1	GOSR1	SEC22B	GOSR2	BET1	YKT6	SCFD1	SEC22A	DKKL1	BET1L	STX17
CLUST72	CHMP1A	VPS4B	STAMBP	VPS4A	CHMP2A	CHMP4A	CHMP3	CHMP1B	KIAA1715	CHMP4C	CHMP4B	USP54
CLUST73	AMHR2	PTEN	SMTN	DBF4B	INHBE	QRFPR	TTBK1	ZNF787	TTBK2	TCEB3C	GPR113
CLUST74	CLDN4	CLDN7	GJA1	GJA3	GJA8	TJP1	CLDN8	CLDN6	KIRREL	JAM2	GJD3
CLUST75	MPST	PRIM2	RAE1	NUPL2	ATE1	PRKD2	MIOS	AGGF1	WDR59	WDR75	FAM122B
CLUST76	PCSK5	SLC22A6	APPBP2	SYT11	CHMP5	WNT5B	WDR24	MFSD3	ZCCHC12	KIF6	EID3
CLUST77	PREPL	POFUT2	USP22	CNOT10	AASDHPPT	TADA2B	MRPL10	ATXN7L2	KIF7	USP27X	ATXN7L3B
CLUST78	PSEN1	PSEN2	ICAM5	YME1L1	NCSTN	KCNIP3	KCNIP2	APH1A	PSENEN	CD177	KCNIP4
CLUST79	NFRKB	MCRS1	TFPT	INO80	INO80D	EAF2	ACTR5	INO80B	ACTR8	INO80C	INO80E
CLUST80	CETN1	PPP6C	PPP6R2	PPP6R1	ANKRD28	USP49	YARS2	PPP6R3	IPO9	ANKRD44	ANKRD52
CLUST81	BLOC1S1	TRPV1	KIAA0240	SNAPIN	PLDN	NBEA	CNO	MUTED	DTNBP1	BLOC1S2	BLOC1S3
CLUST82	MTX2	MTHFD2	TUBGCP2	ACOT9	FAM82B	DNAJC11	SELRC1	RDH13	IBA57	MIA3	MINOS1
CLUST83	CNTF	EXT1	EXT2	ICA1	STK16	ROCK2	GALNT5	PASK	CRB1	SNRK
CLUST84	LRMP	PNLIP	YWHAE	RAP1GAP2	NGFRAP1	ZNF839	RASAL3	TBC1D3F	CEP95	ANKHD1-EIF4EBP3
CLUST85	FKBP1B	PDE4A	PRKAR2A	RYR2	RYR3	AKAP7	AKAP6	RAB32	AKAP2	AKAP14
CLUST86	CSNK1G3	NSF	STX7	VAMP4	STX16	NAPG	STX8	STX6	VTI1B	VTI1A
CLUST87	RMRP	POP7	RPP30	RPP38	POP4	RPP40	POP1	POP5	RPP25	RPP21
CLUST88	7-Sep	1-Sep	STMN1	2-Sep	UMPS	CDC42EP2	CDC42EP3	9-Sep	6-Sep	RHOQ
CLUST89	ARF4	MICU1	PRDX5	BABAM1	UGGT2	PYCRL	SLIRP	GPT2	ATAD1	FAM210A
CLUST90	IGHMBP2	MTHFR	PGD	THUMPD3	NAA38	FAM63A	ISOC2	FERMT3	COL23A1	IL28RA
CLUST91	EXTL3	LAMB2	KIF3A	PLEKHA6	TNFRSF21	PLEKHA5	SH3BP5L	KIAA0889	CCDC88B	WASH2P
CLUST92	ABCC1	SGPL1	SLC39A14	MBOAT7	CLPTM1L	YIPF5	TRIM56	C19ORF6	STT3B	TMEM173
CLUST93	CLN3	COX15	CPT1A	ILVBL	HSD17B12	SEC61A2	UNC45A	SLC25A22	SFXN4
CLUST94	C4A	CST3	CSTB	CTSB	NUBP1	SPRY2	ZNF266	C20ORF43	USP29
CLUST95	DLX2	DLX5	FOXA3	HOXC8	MSX1	TLE2	UTY	VENTX	BARHL1
CLUST96	CFB	C3	CPN1	CFI	ITGAX	CFP	CFHR4	CFHR3	CFHR5
CLUST97	PIK3C3	UVRAG	BECN1	KIAA0226	ATG14	NRBF2	PIK3R4	KIAA0226L	TRABD
CLUST98	PRKCSH	RGS2	TSPAN15	IBTK	IER3IP1	GDE1	LRFN1	DUSP21	MON1A
CLUST99	MARK2	FUCA1	MARK1	MARK3	PMPCA	USP21	SAAL1	RBM45	CEP85L
CLUST100	SEC13	NUP160	NUP133	NUP107	NUP37	NUP85	SEH1L	SEC16B	NUP43
CLUST101	CDH4	IGHA1	IGKC	UFL1	UFC1	TMEM55A	DDRGK1	CDK5RAP3	LYPD6B
CLUST102	ZNF17	ZNF91	ZNF230	MRC2	ZNF211	MIS18A	NDEL1	DIXDC1	FAM190A
CLUST103	CLPTM1	TM9SF2	LPGAT1	SCAMP3	PIGN	GOLT1B	TMCO1	TM9SF3	UNC93B1
CLUST104	CKM	ENO3	MYL2	NRAP	PDK4	TNNT3	GMEB1	HIBADH	TRIM63
CLUST105	FEZ2	FEZ1	PDCD7	CLASP2	BRD1	SCOC	C16ORF59	ZNF251	DIS3L2
CLUST106	CDH3	CTNNA1	MYO7A	PTPN14	ARMC8	VEZT	ZGPAT	FAM84B
CLUST107	GAD1	GAD2	PRKACA	PKIA	RGS13	SIK3	NIN	APOBEC3G
CLUST108	FGF12	FGF13	MAPK13	AFG3L2	MAPK8IP2	PLXNA3	KIFC2	ZNF784
CLUST109	CCR1	CCR3	CCL3L1	CCL5	CCL7	CCL11	CCL23	SDC4
CLUST110	EFEMP1	GPX7	IGLC1	SGTA	SYT4	F11R	SPPL2A	C1QTNF1
CLUST111	ACOX1	HK2	IDH1	SLC2A4	GNL3L	ESYT2	FKBP10	FAR1
CLUST112	PDZK1	SLC17A1	SLC22A4	FARP2	PDZK1IP1	AKAP10	SLC22A12	SLC34A3
CLUST113	ILK	MIPEP	VTNR	ZNF133	PARVB	LIMS2	PARVA	ILKAP
CLUST114	ATP5G3	ABHD16A	SPAG7	TMEM147	GPRC5C	DNAJC1	HM13	TMEM222
CLUST115	PYGM	SLC16A1	SURF4	TSSC1	VDAC2	DEGS1	SERINC3	KDELR2
CLUST116	GTF3C2	TCF21	GTF3C5	GTF3C4	GTF3C3	POLR3F	POLR3C	GTF3C6
CLUST117	ATP5J	FCN2	MBL2	MASP1	RPS6KA3	SMS	MASP2	BARX1
CLUST118	C11ORF2	XPNPEP1	REEP5	NUDT3	PRKD3	WDR74	MEX3B	MAF1
CLUST119	SLC9A1	SLC9A3	SLC9A5	DYNLT3	CHP	TESC	CHP2	SLC9A4
CLUST120	PPOX	IMMT	RER1	PLA2G15	CCDC113	ECSIT	C10ORF88	STMN4
CLUST121	CDK3	CDK5	GAK	CDK16	CDK5R1	NES	CDK5RAP1	CABLES2
CLUST122	FLNA	FLNB	ITGB6	FERMT2	FILIP1	FBLIM1	CMIP	OTUD1
CLUST123	CRIP1	PTPRO	SH3GL1	SH3GL3	DPYSL4	EGFL6	DPPA4	C4ORF17
CLUST124	MYO9A	UQCRQ	AHSP	HIGD1B	MYO3A	ANKHD1	POLR2M	RBM4B
CLUST125	RAB11A	RAB11B	RAB11FIP3	RAB11FIP2	RAB11FIP5	RAB25	RAB11FIP1	RAB11FIP4
CLUST126	PNMA1	PNMA2	CCDC165	PNMAL1	MARK4	PNMA6A	KCTD20	MYO18A
CLUST127	HAUS5	HAUS6	HAUS4	HAUS2	HAUS7	HAUS3	HAUS8	HAUS1
CLUST128	LATS1	WWC1	PPP1R13B	LATS2	MOB3B	MOB1B	MOB3A	MOB3C
CLUST129	C5	C6	C7	C8B	CHGA	CPB2	PLG
CLUST130	CRYAA	CRYAB	CRYBB2	CRYGC	CS	G6PD	HSPB1
CLUST131	IGF1	IGFALS	IGFBP2	IGFBP3	IGFBP5	ADAM12	PAPPA2
CLUST132	HLA-DPB1	KCNA1	KCNA2	KCNA3	CNTNAP1	RTN4	RTN4IP1
CLUST133	GALNS	GLB1	NEU1	CTSA	CPVL	CTNNBIP1	BEND5
CLUST134	BICD1	CHML	PMM1	RAB6A	KIF20A	RAB6B	SYTL5
CLUST135	APOA1	LCAT	PDE1A	SAA2	APOL1	TNFRSF10C	APOA1BP
CLUST136	DMWD	NDUFS2	SDF2	SRM	P4HA2	FTSJ1	DCXR
CLUST137	PAX9	SSX4	XBP1	FUBP3	ZNF580	ZNF440	PSMA8
CLUST138	LRP6	LRP5	WNT1	FZD8	WIF1	MESDC2	SNX7
CLUST139	BTG1	HMGN1	BTG2	CNOT8	TOB2	CNOT1	CNOT7
CLUST140	AVPR1A	AVPR1B	CD53	GABRB3	GRM7	PRKCA	AKAP5
CLUST141	NDUFV3	S100A13	PHYHIP	PNPLA2	MAGED4B	WDR89	FAM131A
CLUST142	ARCN1	COPA	COPB1	SLC25A11	ADAM19	COPB2	COPE
CLUST143	NCAPD2	SMC4	SMC2	NCAPD3	NCAPH	NCAPH2	NCAPG2
CLUST144	LYST	DGCR14	ZNF521	CELF4	PCBP4	MRPL17	CNTROB
CLUST145	POLE	POLE2	HSPA13	POLE3	CHRAC1	POLE4	POLD4
CLUST146	SNF8	VPS36	VPS28	RAB17	NXN	CHMP6	VPS25
CLUST147	STT3A	CDIPT	HYOU1	SARM1	GHITM	NFXL1	TICAM2
CLUST148	PI4KA	C10ORF137	NOL7	TAOK1	C8ORF33	GEMIN7	ZFP28
CLUST149	IDO1	PHPT1	CXORF26	RGMA	CDH24	FSD1	PPP1R16A
CLUST150	PEX11B	PEX11A	DNM1L	FIS1	GDAP1	PEX11G	RGAG4
CLUST151	CENPA	HIST1H2AD	WTAP	CENPM	ZFP91	LOC284412	HPC3
CLUST152	CENPI	CENPQ	CENPN	CENPH	CENPO	MLF1IP	CENPP
CLUST153	ABCD1	ABCD2	PEX19	PEX3	PEX16	SLC25A17
CLUST154	APOF	APOA2	APOD	SCARB1	PLTP	ABCA13
CLUST155	ALDOB	ALDOC	ATP6V1E1	ATP6V1G2	ATP6V1G1	ATP6V1H
CLUST156	ACTA1	DNASE1	DVL1L1	PCYT1B	SCIN	PHACTR1
CLUST157	FGF8	FGF9	FGFR3	SMG7	C6ORF47	CCDC17
CLUST158	CSTA	CTSH	IVL	KRT1	LOR	PI3
CLUST159	FBN2	ITGA1	MATN1	MATN2	MATN3	MATN4
CLUST160	KCNK3	S100A10	PLA2G4C	DLC1	TRPV6	TRPV5
CLUST161	TAC1	TACR2	TACR1	TACR3	TFF2	TAC4
CLUST162	BRDT	TCP11	VAV2	DNAJC21	BOD1L	NCKAP5
CLUST163	PTPRD	PTPRG	S100A4	PPFIBP1	PPFIA2	PPFIA1
CLUST164	BBOX1	HSPB3	ZZEF1	NELF	FAM127B	MRPL38
CLUST165	TYROBP	NCR2	SIRPB1	KLRAP1	TREM1	KIR2DS2
CLUST166	CHKA	SH3BGR	FCHSD2	C9ORF78	CCDC104	C2ORF73
CLUST167	EPHB4	EPHB6	PVR	PVRL2	CD226	PVRL3
CLUST168	TNNC1	TNNI1	TNNI3	TNNT2	PKD2L1	RCAN3
CLUST169	CHGB	OGG1	TAZ	MOGS	MGLL	CCDC92
CLUST170	FNTB	RABGGTB	PTP4A1	PTP4A2	TNFAIP8	CNNM4
CLUST171	SLC12A2	OTOF	AATK	HSPH1	STK39	DYNLRB1
CLUST172	MRPL49	OXA1L	MRPL28	MRPL13	MRPL51	MRPL48
CLUST173	COX5B	COX6B1	COX6C	COX2	COX5A	TH1L
CLUST174	GALK1	GLA	MOG	NMD3	OTUD4	RPTN
CLUST175	RRAGB	RRAGA	NIP7	NOL8	RRAGD	RRAGC
CLUST176	VASP	ZYX	XPO6	TES	ENAH	RAPH1
CLUST177	CCDC93	C12ORF35	SYBU	EXOC1	COLEC12	KIAA1731
CLUST178	GTF3A	CXCR2	MYO5B	CADPS	MBD5	KIAA1549
CLUST179	NFKBIL1	MRPS18B	LUC7L	CXORF56	FAM173A	KRT77
CLUST180	CLP1	TSEN34	TSEN2	NBPF3	TSEN15	TSEN54
CLUST181	COG1	COG2	COG4	COG6	COG3	COG8
CLUST182	MRPL23	TBL2	MRPS21	MRPL40	USP44	MRPL53
CLUST183	ASS1	GFER	PIN4	CKAP4	IGSF9	ASCC2
CLUST184	ACTN3	TTN	NEBL	ANKRD1	MYPN	ANKRD23
CLUST185	ALDH3A2	WHSC2	RDBP	COBRA1	C19ORF29	TMEM141
CLUST186	LIMD1	EGLN1	EGLN2	EGLN3	WTIP	OSR1
CLUST187	UAP1	UBAP1	VPS37C	FAM125B	FAM125A	VPS37A
CLUST188	QPRT	SUFU	MID1IP1	ZNF747	HDX	GLIS3
CLUST189	NEK2	TPM3	IFT140	CEP250	TCF25	CLEC4C
CLUST190	RBBP6	ACOT13	C21ORF63	WBSCR16	LINC00305	ZBTB38
CLUST191	ZFY	ZNF23	ZKSCAN5	ZNF407	CHURC1	ZBTB9
CLUST192	TBX20	ANKRD55	INSM2	CNOT6L	ZNF396	ZSCAN1
CLUST193	CHRNA1	CHRND	CHRNE	CHRNG	ITGA7
CLUST194	DYNC1LI2	EPB49	PROCR	USP16	PTOV1
CLUST195	DRD2	DRD4	KCNJ3	KCNJ5	CLIC6
CLUST196	HLA-E	KLRC1	KLRC2	KLRC3	KLRD1
CLUST197	CYBA	NCF2	NCF4	SYTL1	NCF1
CLUST198	JAG1	JAG2	NOTCH2	NOTCH3	DLL1
CLUST199	PEX7	PEX13	PEX14	PEX5	DDO
CLUST200	PIGA	PIGC	PIGH	PIGQ	PIGP
CLUST201	ADCYAP1	SCT	SCTR	VIPR1	CPAMD8
CLUST202	CAPN3	FLNC	SGCD	SGCG	PHLDB2
CLUST203	ENO2	ENSA	ST3GAL2	C16ORF45	NDUFS7
CLUST204	CA2	CA4	SLC4A1	SLC4A8	SLC4A1AP
CLUST205	CORT	SSTR1	SSTR2	SSTR4	SSTR5
CLUST206	HMMR	ODF2	SVIL	STARD9	PCNXL3
CLUST207	HAPLN1	VCAN	PF4	CXCL12	THBD
CLUST208	TPD52	TPD52L1	TPD52L2	GPR135	MAL2
CLUST209	SPECC1L	ZFP106	WNK1	WNK2	GLIS2
CLUST210	CTGF	PGF	VEGFA	VEGFB	NRP1
CLUST211	BNIP3	BNIP3L	CD47	TMEM11	DOK5
CLUST212	ACTN1	PYGB	CDK5R2	PALLD	SSX2IP
CLUST213	NAE1	UBA3	UBE2M	DCUN1D4	FAM113A
CLUST214	LPP	NDUFA6	ZFPL1	ATP5J2	ARL8B
CLUST215	ADRB1	TPBG	TYRP1	GIPC1	PDXDC1
CLUST216	LRBA	TUSC2	HSPA4L	EBLN2	SGOL2
CLUST217	NRXN1	MYO16	PDZD2	SIPA1L1	SYT13
CLUST218	SFSWAP	JMJD6	PHRF1	RSRC2	PRPF38A
CLUST219	ROBO1	LAPTM4A	TUBB3	SEL1L3	SPTSSA
CLUST220	NEFM	SRGAP3	PPM1E	TNIK	AGTPBP1
CLUST221	DNAJB9	RAB1A	FSCN1	SLC16A8	RFK
CLUST222	ATP5F1	DDT	DSTYK	RAB14	LSM12
CLUST223	DPEP1	RGR	KIAA1279	PLEKHF1	ZNF670
CLUST224	SNAP91	OLFM1	TRAF3IP1	FRMD4A	SFR1
CLUST225	CIDEA	DFFA	DFFB	HERC1	CIDEB
CLUST226	NARS	GRHPR	N4BP1	LSM1	TMEM214
CLUST227	RELN	SCN3A	LRP8	CNPY2	MYLIP
CLUST228	AP2A1	DPYSL2	L1CAM	NUMB	NAGPA
CLUST229	PRSS23	TRAPPC4	ODF2L	PHF23	PDDC1
CLUST230	TEAD4	TEAD3	TEAD2	WWTR1	VGLL1
CLUST231	GEM	NDUFS8	NDUFAF3	GMIP	YBEY
CLUST232	CYB5A	CYC1	NDOR1	CYCS	COX4I2
CLUST233	ANXA2P2	ARG1	AZGP1	CPNE7	USP53
CLUST234	EFNA1	EFNB3	EPHA4	ARHGEF15	RHBDL2
CLUST235	MTFR1	DUSP23	C10ORF118	RUFY2	ASB13
CLUST236	KIAA0232	KIAA0087	SEC11A	C2ORF18	MS4A7
CLUST237	GPX4	OTUD5	LANCL2	CTPS2	LONRF2
CLUST238	NMT1	PPP3R1	CABP1	CABP2	CABP5
CLUST239	NME1	NME3	NME4	RRAD	PRUNE
CLUST240	CAPZA2	KRT36	TWF2	VRK3	ELOVL1
CLUST241	CCP110	CEP97	CEP76	CEP290	NEURL4
CLUST242	PPP4R1	CCNI	C14ORF135	CCDC14	CEP63
CLUST243	GPAA1	PIGK	PIGT	ULBP2	PIGS
CLUST244	NFIC	ZCCHC14	TKTL2	LLPH	TPD52L3
CLUST245	ADRA2A	PPP1R2	RASGRF1	LMTK2	PPP1R9B
CLUST246	GPM6A	TIMM17A	TIMM44	PAM16	DNAJC19
CLUST247	ISL1	LDB2	IL36RN	PECR	SSBP4
CLUST248	CSNK1E	ZNF227	ANKRD6	FAM110A	CADM4
CLUST249	HAND1	ZNF273	HEYL	ZNF519	SP8
CLUST250	POLD2	SRPX	LAMB4	ARMC7	KCTD13
CLUST251	ZP3	PCDH17	MRPS16	SPACA3	OR2L13
CLUST252	BTF3	LGMN	ADAMTS1	NACAP1	USP17
CLUST253	ATOX1	ATP7A	ATP7B	GLRX
CLUST254	SERPING1	C1QA	C1R	C1S
CLUST255	APCS	C4BPA	CALU	FCGR3A
CLUST256	CGA	CGB	FSHB	LHCGR
CLUST257	COL2A1	COL6A1	COL9A1	MAG
CLUST258	ADRA2B	ADRA2C	EIF2B1	MRPL4
CLUST259	ARL1	GOLGA1	GOLGA4	GCC2
CLUST260	F11	F12	GP1BA	GP5
CLUST261	PDIA3	GYPC	SLC12A3	PLAA
CLUST262	HOXC9	HOXC13	HOXD1	ZNF384
CLUST263	IFIT2	IFIT1	IFIT3	CCDC67
CLUST264	CXCR3	CXCL10	CXCL9	CXCL11
CLUST265	KCNB1	KCNS3	PTPRE	KCNG2
CLUST266	BDKRB1	GNRH1	MEP1A	VIP
CLUST267	LCN2	MMP2	TIMP3	TIMP4
CLUST268	MPP3	PLK2	CADM1	CCDC137
CLUST269	ND6	NDUFA9	NDUFB6	NDUFS3
CLUST270	NPPB	NPPC	NPR2	NPR3
CLUST271	DLAT	PDK2	PDK3	PDHX
CLUST272	MC1R	MC3R	MC5R	POMC
CLUST273	CYP1A2	CYP2C19	CYP2C9	POR
CLUST274	PPP1R12B	NPR1	PRKG1	MRVI1
CLUST275	RAD51C	RAD51B	RAD51D	XRCC2
CLUST276	ANK1	RHAG	SLC4A3	OBSCN
CLUST277	ARR3	PTAFR	RNASE6	AP3B2
CLUST278	CCR10	CCL21	CCL25	CXCL13
CLUST279	MMP9	CXCL6	CXCL5	THBS2
CLUST280	CTSG	HGF	SDC1	LACRT
CLUST281	KAL1	LAMA3	REG3A	SDC2
CLUST282	LGALS9	SLC1A5	MPDU1	QRICH2
CLUST283	DAPK3	PAWR	SLC5A1	SLC5A7
CLUST284	ATP2A1	PLN	PPP1R3A	SLN
CLUST285	B2M	TAP1	TAP2	TAPBP
CLUST286	PRKACB	PRKACG	TNP1	TNP2
CLUST287	TSN	TSNAX	C1D	MRFAP1L1
CLUST288	SYN2	SYN3	NOS1AP	RASD1
CLUST289	CR1	CR2	IFNA1	IFITM1
CLUST290	SLC3A2	SLC7A5	SLC7A7	FAM57A
CLUST291	GCSH	NMI	HHLA3	HDDC3
CLUST292	PLCB2	MAP2K3	MAP2K6	TAOK2
CLUST293	ACCN1	ACCN2	ACCN3	STOML1
CLUST294	CTSD	PSAP	CELSR1	SGK223
CLUST295	GNAL	PFDN4	SSNA1	SPATA2
CLUST296	TIMM8A	JOSD1	USP30	MPND
CLUST297	HCN2	HCN4	HCN3	HCN1
CLUST298	CD28	CD80	LRRC23	DUSP14
CLUST299	TESK1	SPRY3	SPRY1	SPRED2
CLUST300	HLA-F	HLA-G	KIR2DL4	LILRB2
CLUST301	PTPN9	RAB33A	COL4A3BP	RTN3
CLUST302	PXMP2	S1PR4	LPAR2	SIVA1
CLUST303	AP4M1	AP4B1	AP4S1	AP4E1
CLUST304	LNPEP	FTCD	TNKS2	TNKS1BP1
CLUST305	IDE	ZHX2	ZHX3	SIRT4
CLUST306	OAZ1	ODC1	AZI1	OAZ3
CLUST307	PPFIA4	BSN	UNC13A	ERC2
CLUST308	CNTFR	CRLF1	CLCF1	HN1L
CLUST309	PDCD6	HEBP2	MAPK1IP1L	PEF1
CLUST310	LMX1B	ZNF226	SSBP3	ANKRD5
CLUST311	HK3	IGFBP4	LEP	HPGDS
CLUST312	ZNF41	HIST1H2BJ	TLX3	HOPX
CLUST313	PODXL	SELL	PODXL2	EMCN
CLUST314	SLC39A7	RGS20	BOLA1	TRMT112
CLUST315	ZSCAN20	MZF1	SCAND1	ZNF397
CLUST316	ANGPT1	TEK	TIE1	ANGPT4
CLUST317	APOC1	NDUFA2	TSPAN6	HMP19
CLUST318	COX4I1	MTX1	SLC27A4	TMBIM4
CLUST319	CIAO1	FAM96B	FAM96A	CCDC7
CLUST320	TRAPPC8	TRAPPC3	TRAPPC2L	C5ORF44
CLUST321	BGN	SGCA	HLN2	JPH3
CLUST322	AKAP3	SPA17	ROPN1	ROPN1L
CLUST323	FAM203A	TRIT1	APOM	C17ORF61
CLUST324	OGT	MGEA5	NUP62CL	THAP3
CLUST325	RNU6-50	RNU6-2	RNU6-1	RBM22
CLUST326	TSPAN7	KPTN	PKIG	ITFG2
CLUST327	WISP1	CHST12	SUSD2	UGGT1
CLUST328	DST	COL17A1	CELSR3	ITGB4
CLUST329	BZW1	BZW2	PREX1	CMYA5
CLUST330	IL10RB	IL22	IL22RA1	IL22RA2
CLUST331	ZW10	KNTC1	STX18	RINT1
CLUST332	MMP8	MMP10	MMP13	BCAN
CLUST333	VPS11	VPS18	VPS16	VPS33A
CLUST334	GINS1	GINS2	GINS3	GINS4
CLUST335	MTMR6	MTMR7	MTMR8	MTMR9
CLUST336	CRYM	RPL36AL	DACT1	C7ORF25
CLUST337	MUC2	MUC7	MUC13	GALNT14
CLUST338	STK11	CAB39	STRADA	SIK1
CLUST339	ARL6IP4	ATL2	ARL6	ARL6IP6
CLUST340	FZD4	LGR4	ZNRF3	RSPO1
CLUST341	BSCL2	TMEM19	USE1	C5ORF62
CLUST342	GRIN1	ND2	GRIN3A	GRIN3B
CLUST343	RXFP3	RXFP1	RLN3	RXFP4
CLUST344	LPPR4	VPS29	ADPRHL2	FRA10AC1
CLUST345	AHCYL1	AHCYL2	JOSD2	TYSND1
CLUST346	IL12RB1	IL12RB2	IL23A	IL23R
CLUST347	OCRL	GOLGA5	FAM109A	FAM109B
CLUST348	GJB3	GJC1	GJB6	CNST
CLUST349	PITPNA	SCP2	PMVK	MLKL
CLUST350	C9	CD59	NCR1	NCR3
CLUST351	NRCAM	PTPRB	HSPA12A	MAGI3
CLUST352	PSD	GDPD2	RILPL2	HEXDC
CLUST353	ARSA	AZU1	SHBG	CLEC4G
CLUST354	NNAT	PPP1R3C	TUBG2	NHLRC1
CLUST355	KIAA0196	KIAA1033	FAM21C	WASH1
CLUST356	ABCA1	AOX1	UGP1
CLUST357	ANG	ATP6AP1	HBA1
CLUST358	CACNA1D	CALB1	IMPA1
CLUST359	CCK	CCKAR	CCKBR
CLUST360	DAZ1	DAZL	DAZAP1
CLUST361	FRZB	EHF	PNO1
CLUST362	GCK	GCKR	PFKFB2
CLUST363	ADORA1	GRM1	P2RY1
CLUST364	S1PR3	GPR26	HTR1A
CLUST365	IGF2	IGFBP1	IGFBP6
CLUST366	IGFBP7	INS	NOV
CLUST367	KCNC1	KCNC2	KCNH1
CLUST368	KCNH2	NDUFS6	ALG10B
CLUST369	KCNJ8	KCNJ11	ABCC8
CLUST370	COL7A1	LAMB3	LAMC2
CLUST371	CD14	CFHR1	LBP
CLUST372	LIF	LIFR	OSM
CLUST373	COL3A1	COL5A1	SPARC
CLUST374	AGRP	MC4R	ATRNL1
CLUST375	GAST	MEP1B	PYY
CLUST376	PEX1	PEX6	PEX26
CLUST377	CYR61	ITGAV	PLP1
CLUST378	NPY	NPY1R	PMCH
CLUST379	EVPL	PPL	KAZN
CLUST380	GABRA1	GABRA4	PRKCG
CLUST381	NEUROD2	PKN1	SPRR2D
CLUST382	POLA1	RBMS1	HELB
CLUST383	CCNF	RRM1	RRM2
CLUST384	AGER	S100P	S100Z
CLUST385	CTSK	CTSL1	SERPINB3
CLUST386	CCBP2	CCL8	CCL13
CLUST387	CD7	SECTM1	PI4K2A
CLUST388	PTCH1	SMO	PTCH2
CLUST389	SST	SSTR3	SCRIB
CLUST390	MMP14	TIMP2	SPOCK3
CLUST391	CLDN3	CLDN5	CLDN1
CLUST392	ACAN	LUM	TNFAIP6
CLUST393	CRY2	GNA15	TTC1
CLUST394	LTA	LTB	UMOD
CLUST395	ITGAD	CCL17	VCAM1
CLUST396	MEOX2	TULP2	SAMM50
CLUST397	GIF	SCGB1A1	CUBN
CLUST398	WNT5A	FZD1	WNT3A
CLUST399	NASP	HIST1H3G	HIST1H3H
CLUST400	ARF5	SLC30A3	AP3B1
CLUST401	MAPK4	ZNF282	MAPKAPK5
CLUST402	ADAM11	STC2	ARHGEF40
CLUST403	BMP1	CHRD	TWSG1
CLUST404	CLGN	ADAM2	ADAM1
CLUST405	NDUFB8	EIF2B3	PIM2
CLUST406	EIF2B4	EIF2B2	EIF2B5
CLUST407	PAM	KALRN	RASSF9
CLUST408	EIF4EBP3	EIF4E2	EIF4ENIF1
CLUST409	CYTH1	CYTIP	ARFRP1
CLUST410	AKT2	MTCP1	TCL1B
CLUST411	PLXNB3	SPOCK2	BTBD3
CLUST412	CETN2	SFI1	RADIL
CLUST413	KCNE1	KCNQ1	KCNE2
CLUST414	TTC3	TCL1A	AKT3
CLUST415	BYSL	TRO	TROAP
CLUST416	REN	ATP6AP2	KCTD15
CLUST417	ALOX12	KRT5	TRIB1
CLUST418	PPP3CA	RCAN2	C16ORF74
CLUST419	GLRB	GPHN	ARHGEF9
CLUST420	SLC31A2	RAMP2	RAMP3
CLUST421	CALCRL	RAMP1	CRCP
CLUST422	ANK2	EPB42	SIGMAR1
CLUST423	BCKDHA	BCKDK	CAB39L
CLUST424	CASQ2	HRC	TRDN
CLUST425	FKBP2	ARFGEF2	ARFGEF1
CLUST426	NMUR1	NMU	NMUR2
CLUST427	EDA	EDAR	EDARADD
CLUST428	DRD1	HRH3	DNAJC14
CLUST429	MAGI1	NET1	DDN
CLUST430	RAB3GAP1	DMXL2	WDR7
CLUST431	DRD3	IL1RAPL1	NCS1
CLUST432	PLXND1	MACF1	TMCO7
CLUST433	ETF1	GSPT2	PAN3
CLUST434	15-Sep	SOX30	BAMBI
CLUST435	GJA5	C20ORF4	EAPP
CLUST436	FER	TMF1	DNM3
CLUST437	BCL9	PYGO1	LENG8
CLUST438	SURF2	NPTN	ZNF331
CLUST439	CYTH3	IPCEF1	CYTH4
CLUST440	INADL	TJP3	MPP5
CLUST441	FRMPD4	STK36	ARMC6
CLUST442	ALOX5	COTL1	COTL1P1
CLUST443	ST7	MYOT	ITGB1BP3
CLUST444	TOR1A	TOR1B	CNIH4
CLUST445	ST8SIA2	SV2B	C6ORF15
CLUST446	NEB	TMOD1	TMOD4
CLUST447	ASGR1	SLC22A1	CERS2
CLUST448	SPAG1	XK	DYT10
CLUST449	MMP1	MMP3	TIMP1
CLUST450	BAI2	LPHN2	SHANK1
CLUST451	TTC35	COX4NB	FAM158A
CLUST452	TFAM	TFB1M	TFB2M
CLUST453	GOLGA3	GOLGA7	SRR
CLUST454	LIMS1	RSU1	ACP6
CLUST455	MCM3AP	NUDT5	TMEM216
CLUST456	PSPH	EHD4	STYXL1
CLUST457	HBB	HP	SELT
CLUST458	LMCD1	NGRN	PRKAG3
CLUST459	GDI1	RAB24	RAB1B
CLUST460	GNAS	SNX13	GNG2
CLUST461	DPM1	DPM2	DPM3
CLUST462	NUCB2	STAR	CCHCR1
CLUST463	PPBP	CELF1	NDUFB11
CLUST464	AKR1C1	TMX2	COMMD8
CLUST465	LGALS7	HNRNPA3P1	WIPI1
CLUST466	WDR45	ATG2A	ATG2B
CLUST467	WDR6	CDC42EP4	G2E3
CLUST468	FIG4	VAC14	PIKFYVE
CLUST469	CCNDBP1	SYF2	ZNF334
CLUST470	RALB	SERGEF	EXOC2
CLUST471	KCNQ2	KCNQ3	KCNQ5
CLUST472	RPGR	IQCB1	RPGRIP1
CLUST473	CLCN3	CSPG5	GOPC
CLUST474	APEH	SPAST	IST1
CLUST475	PLXNA2	KIAA1199	IFT80
CLUST476	MAGI2	PLCL2	DSCAML1
CLUST477	SLK	CLSTN1	BAHCC1
CLUST478	GRHL1	GRHL3	GRHL2
CLUST479	MPDZ	PLEKHA1	PLEKHA2
CLUST480	GAGE5	GAGE2E	GMCL1P1
CLUST481	UGDH	AK5	NUCKS1
CLUST482	IL17B	IL17RB	IL25
CLUST483	GABRB2	TRAK1	TRAK2
CLUST484	MEST	CRELD2	CMTM3
CLUST485	ABCC2	GUCY2C	PDZD3
CLUST486	LOX	NPC2	DHDDS
CLUST487	EMG1	SLC25A38	ZSCAN16
CLUST488	TAS1R2	TAS1R1	TAS1R3
CLUST489	PAPD7	PAPD5	ZCCHC7
CLUST490	YAE1D1	NAT14	SLC25A33
CLUST491	NME5	DYDC2	DYDC1
CLUST492	MT1G	MT1H	SPINK7
CLUST493	PARP11	FAM60A	GTPBP3
CLUST494	GZMB	SRGN	PSRC1
CLUST495	AVP	OXT	TXNDC17
CLUST496	SSX1	IFT172	LHX4
CLUST497	TCAP	MYOZ2	MYOZ3
CLUST498	MARCO	SCGB3A1	SCGB3A2
CLUST499	MPHOSPH10	IMP3	IMP4
CLUST500	ST13	CD101	OLFM2
CLUST501	STMN2	CCDC85A	GPRASP2
CLUST502	RAB3IL1	IP6K1	RAB3IP
CLUST503	PDCD2	FN3KRP	USP43
CLUST504	PIP5K1A	PIP5K1B	PIP5KL1
CLUST505	SUPT4H1	PDLIM1	STK35
CLUST506	MAGEA4	UQCRB	TEKT4
CLUST507	GABBR1	GABBR2	JAKMIP1
CLUST508	FIBP	KIAA0528	CLEC2L
CLUST509	CEP55	VPS37B	VPS37D
CLUST510	AKAP4	FSIP1	FSIP2
CLUST511	KCNF1	KCNV2	KCNG3
CLUST512	HIST1H3B	SIK2	CRTC2
CLUST513	SSPO	TTC28	ATXN7L1
CLUST514	NPBWR1	NPB	NPW
CLUST515	HACL1	ZMYND19	PPP1R37
CLUST516	B4GALT1	LALBA	HIST2H3B
CLUST517	URM1	CTU1	CTU2
CLUST518	RABIF	CCBL2	RAB15
CLUST519	AMIGO1	AMIGO2	AMIGO3
CLUST520	GABRR1	IP6K2	FEZF1
CLUST521	ZNF821	DOCK10	C1ORF190
CLUST522	DMBT1	SFTPD	SFTPA1
CLUST523	HTN1	STATH	MUC5B
CLUST524	CCNL1	CCNL2	CDK11A
CLUST525	ADCY2	ADCY5
CLUST526	ADA	ADORA2A
CLUST527	AGTR1	BDKRB2
CLUST528	C2	C4B
CLUST529	C8A	C8G
CLUST530	ALCAM	CD6
CLUST531	CDH6	CDH18
CLUST532	ADCY6	CHRNA7
CLUST533	ABCA4	CNGB1
CLUST534	CRH	CRHR2
CLUST535	CSF2	CSF2RA
CLUST536	CST5	CTSS
CLUST537	F3	F7
CLUST538	CYP11A1	FDX1
CLUST539	ABCB7	FECH
CLUST540	GDNF	GFRA1
CLUST541	GCG	GLP1R
CLUST542	APOA4	GPLD1
CLUST543	FSHR	GRK4
CLUST544	DARC	CXCL1
CLUST545	GSTM1	GSTM2
CLUST546	CES1	GUSB
CLUST547	HAS2	HAS3
CLUST548	GM2A	HEXA
CLUST549	CRP	CFH
CLUST550	CD40LG	HPR
CLUST551	HTR1B	HTR1D
CLUST552	FCGR3B	IGHG1
CLUST553	DGKA	IL2
CLUST554	ICAM1	IL2RA
CLUST555	IL6	IL6R
CLUST556	IL10	IL10RA
CLUST557	IL12A	IL12B
CLUST558	KCNJ6	KCNJ9
CLUST559	CLCA1	KCNMB1
CLUST560	MELK	ZNF622
CLUST561	DHCR7	FADS1
CLUST562	CA8	LRCH4
CLUST563	COL4A3	MFAP2
CLUST564	CNN1	MYO1A
CLUST565	NEFH	NEFL
CLUST566	DR1	NFIL3
CLUST567	NMB	NMBR
CLUST568	GFRA2	NRTN
CLUST569	NTS	NTSR1
CLUST570	LHX1	OTX2
CLUST571	MEOX1	PAX1
CLUST572	GOT1	PC
CLUST573	PEX10	PEX12
CLUST574	IGHA2	CDK14
CLUST575	FURIN	PACS1
CLUST576	GAP43	PLCD1
CLUST577	OPRL1	PNOC
CLUST578	MPZ	PMP22
CLUST579	PAPPA	PRG2
CLUST580	SERPINB8	PRSS1
CLUST581	CDSN	KLK7
CLUST582	SERPINB1	PRTN3
CLUST583	NUCB1	PTGS1
CLUST584	PTHLH	PTH1R
CLUST585	PTH	PTH2R
CLUST586	PAH	QDPR
CLUST587	RDH5	RLBP1
CLUST588	CNTN1	SCN1B
CLUST589	CCR7	CCL19
CLUST590	CCR6	CCL20
CLUST591	DPP4	CCL22
CLUST592	CX3CR1	CX3CL1
CLUST593	SEMG1	SEMG2
CLUST594	ODF1	SPAG4
CLUST595	SRPR	SSR2
CLUST596	SPINT1	ST14
CLUST597	PKD1	PKD2
CLUST598	PTPRZ1	TNR
CLUST599	ND1	TST
CLUST600	CRHBP	UCN
CLUST601	RTN1	UGCG
CLUST602	UPK1B	UPK3A
CLUST603	MAGEA1	SMCR7L
CLUST604	SFRP1	FZD6
CLUST605	PRKAR1B	AKAP1
CLUST606	ITGB7	MADCAM1
CLUST607	BCHE	COLQ
CLUST608	GNPAT	AGPS
CLUST609	TDO2	ASMTL
CLUST610	ARVCF	CDH15
CLUST611	RNMT	RNGTT
CLUST612	GAS1	DLK1
CLUST613	GPR143	SUCLG2
CLUST614	ALAS2	SUCLA2
CLUST615	SLC29A1	STK19
CLUST616	SBF1	MTMR2
CLUST617	BAI1	BAIAP3
CLUST618	MVD	BTAF1
CLUST619	GFRA3	ARTN
CLUST620	CNGA1	SLC24A1
CLUST621	TSPO	BZRAP1
CLUST622	GPC1	SLIT2
CLUST623	CD180	LY86
CLUST624	FXN	PMPCB
CLUST625	EMP2	EPM2AIP1
CLUST626	SKIV2L	WDR1
CLUST627	PARP4	MVP
CLUST628	FGFR4	FGF19
CLUST629	IL27RA	EBI3
CLUST630	MSTN	FSTL3
CLUST631	MALL	CREB3
CLUST632	LOXL1	FBLN5
CLUST633	SLC1A1	ARL6IP5
CLUST634	ITIH2	SPINT2
CLUST635	AP2S1	POLQ
CLUST636	METTL1	WDR4
CLUST637	IL1RL1	TMED1
CLUST638	CBR3	RAB35
CLUST639	UPK2	UPK1A
CLUST640	ITGAL	ESM1
CLUST641	ACOT2	ZNF277
CLUST642	CD34	ATF5
CLUST643	HTR7	RHOBTB3
CLUST644	HCST	KLRK1
CLUST645	MAPRE2	MAPRE3
CLUST646	CORO1A	DKK1
CLUST647	AKR7A2	AKR7A3
CLUST648	MUSK	PDZRN3
CLUST649	CNOT3	CAND2
CLUST650	CPSF4	CSTF2T
CLUST651	CLIP2	CLASP1
CLUST652	SYNE1	SUN1
CLUST653	KLHDC10	NUDCD3
CLUST654	BAAT	SLC7A8
CLUST655	KLRG1	LEPROTL1
CLUST656	SDHB	PIK3R5
CLUST657	MAK	CDK20
CLUST658	TUFT1	TFIP11
CLUST659	LCP1	GCA
CLUST660	ACAP1	IFFO1
CLUST661	RABEPK	TMEM98
CLUST662	COMMD3	ZNF337
CLUST663	DGKB	PCDHB5
CLUST664	SPHK1	RPS6KC1
CLUST665	MAT2A	MAT2B
CLUST666	RGS17	OSTM1
CLUST667	DENR	MCTS1
CLUST668	MEFV	PYCARD
CLUST669	ICOSLG	ICOS
CLUST670	GMPPB	GMPPA
CLUST671	HYAL2	ERVW-1
CLUST672	CLEC4M	CD209
CLUST673	PFKM	ATP6V0A4
CLUST674	ARSE	COQ6
CLUST675	CA12	RDH11
CLUST676	MAFB	ZDHHC2
CLUST677	DRG2	RWDD1
CLUST678	STAC	C9ORF156
CLUST679	CLUAP1	CINP
CLUST680	IFT27	HSPB11
CLUST681	MLNR	GHRL
CLUST682	ZNRD1	ZNF593
CLUST683	LGI1	ADAM22
CLUST684	SFRP2	WNT4
CLUST685	RAB5B	RIN2
CLUST686	RAI2	SGTB
CLUST687	COL11A1	FBXL19
CLUST688	B3GALT1	UGT1A1
CLUST689	FXYD3	FBXL12
CLUST690	LAMP2	PXK
CLUST691	ATP13A2	CMTM6
CLUST692	ZNF174	ZNF192
CLUST693	ELP4	ELP3
CLUST694	MADD	VPS13D
CLUST695	PKMYT1	STEAP3
CLUST696	TMEM50A	C7ORF43
CLUST697	THG1L	ELMOD1
CLUST698	LCN1	LMBR1L
CLUST699	KDELR1	ARFGAP1
CLUST700	OMP	BEX1
CLUST701	ZNF434	ZNF167
CLUST702	MC2R	MRAP
CLUST703	C1GALT1C1	C1GALT1
CLUST704	NOMO1	NCLN
CLUST705	TOMM40	TOMM22
CLUST706	CACNA1F	CABP4
CLUST707	CLK3	C1ORF63
CLUST708	PITPNC1	AGTRAP
CLUST709	PRF1	TRIM54
CLUST710	ERGIC3	ERGIC1
CLUST711	CSRP2	CSRP2BP
CLUST712	CLASRP	CLK4
CLUST713	DDX19A	MIF4GD
CLUST714	AGTR2	MTUS1
CLUST715	RASGRP2	PTCHD2
CLUST716	NTNG1	LRRC4C
CLUST717	DRP2	PRX
CLUST718	BLZF1	ZNF410
CLUST719	AGFG1	EPS15L1
CLUST720	IL21R	IL21
CLUST721	TSSK2	TSKS
CLUST722	VPS33B	C14ORF133
CLUST723	USH1C	CDH23
CLUST724	PSPN	GFRA4
CLUST725	RAB5C	ZFYVE20
CLUST726	ABCG5	ABCG8
CLUST727	LHX3	ISL2
CLUST728	OMG	RTN4R
CLUST729	FDFT1	TMEM43
CLUST730	TRIOBP	HECTD3
CLUST731	DYNC2LI1	DYNC2H1
CLUST732	MUC5AC	GALNT12
CLUST733	LRRK1	C9ORF163
CLUST734	SASH1	SUV39H2
CLUST735	NDUFA12	ZNF768
CLUST736	TTC19	HPS6
CLUST737	CAMLG	RNF122
CLUST738	TNFAIP1	RIN3
CLUST739	MCOLN1	SLC35E1
CLUST740	DHX29	CENPT
CLUST741	RSG1	FUZ
CLUST742	TCHH	EFHD1
CLUST743	PDCD1	PDCD1LG2
CLUST744	SLC11A2	NDFIP1
CLUST745	CSPG4	GRIP2
CLUST746	S1PR5	SGPP1
CLUST747	KLF7	FBXO38
CLUST748	EML1	ISG20L2
CLUST749	EIF4H	C11ORF68
CLUST750	PIP5K1C	TLN2
CLUST751	ITGAM	JAM3
CLUST752	EMILIN1	EMILIN2
CLUST753	PPM1F	FAM161A
CLUST754	YIPF3	YIPF4
CLUST755	COL9A2	NOA1
CLUST756	DLG5	BTBD10
CLUST757	C5ORF22	ELOF1
CLUST758	PDE9A	PHYHIPL
CLUST759	KISS1	KISS1R
CLUST760	EBP	EBPL
CLUST761	RNF40	SPRYD5
CLUST762	NRL	FIZ1
CLUST763	RABL2B	CEP19
CLUST764	COX1	C12ORF62
CLUST765	PRKAR2B	C3ORF15
CLUST766	NTN1	UNC5A
CLUST767	LMAN1	MCFD2
CLUST768	SLBP	ERI1
CLUST769	COG5	COG7
CLUST770	PROM1	CDHR1
CLUST771	B3GALT4	METTL18
CLUST772	FAM160A2	REEP6
CLUST773	TPRKB	TP53RK
CLUST774	CACNA1E	EFHC1
CLUST775	NPC1	OSBPL5
CLUST776	ABTB1	DNTTIP1
CLUST777	MYOC	OLFM3
CLUST778	SAA4	NUDT9P1
CLUST779	INSL3	RXFP2
CLUST780	STON2	SYT2
CLUST781	SULT2B1	ALS2CR12
CLUST782	CD200	CD200R1
CLUST783	CIAPIN1	CHCHD4
CLUST784	SEMA4B	DCBLD2
CLUST785	FATE1	RNF183
CLUST786	RBMS2	FAM69B
CLUST787	PYROXD1	UPRT
CLUST788	S100A14	S100A16
CLUST789	PPPDE2	ZBTB46
CLUST790	EYA3	SIX5
CLUST791	CSNK1G1	RUNDC3B
CLUST792	LYPD3	AGR3
CLUST793	GCAT	TDH
CLUST794	TRIM9	RPL4P5
CLUST795	RCN3	PRUNE2
CLUST796	DGKD	DGKH
CLUST797	IL1B	ZNF675
CLUST798	CD86	8-Mar
CLUST799	ATP6V0C	RNF182
CLUST800	PISD	DAGLB
CLUST801	CLIC3	MAPK15
CLUST802	ITGA8	NPNT
CLUST803	CTDNEP1	TMEM188
CLUST804	SYT16	SYT14
CLUST805	UTS2R	UTS2D
CLUST806	YIPF2	YIPF6
CLUST807	CCDC101	CCDC158
CLUST808	PUM2	NANOS1
CLUST809	CCDC112	TEX9
CLUST810	VASH1	CCDC23
CLUST811	RPE65	SLC27A1
CLUST812	C7ORF44	C1ORF31
CLUST813	GUCY2F	GUCY2E
CLUST814	USP48	EEF1B2P5
CLUST815	EIF2AK4	GGNBP1
CLUST816	FZD3	WG
CLUST817	LIPE	FABP9
[truncated: 2,100 more columns]

## Sheet: BioGrid Interactions
Protein A (Entrez IDs)	Protein B (Entrez IDs)
25	27
60	71
88	89
90	91
91	92
91	93
108	111
100	134
100	135
154	156
162	164
156	185
58	207
215	225
2	259
213	259
161	273
162	273
163	273
161	274
273	274
301	308
1	310
2	310
60	310
285	310
19	316
301	322
87	324
163	324
310	324
142	326
207	331
208	331
329	331
329	332
330	332
331	332
310	333
322	333
322	334
19	335
319	335
319	336
335	341
336	347
2	348
207	350
302	350
43	351
320	351
321	351
322	351
323	351
2	354
355	356
166	367
190	367
207	367
162	375
164	375
355	387
356	387
387	392
389	392
387	394
390	394
86	396
331	396
355	396
356	396
387	396
389	396
391	396
387	398
388	398
391	398
396	399
397	399
398	399
196	405
196	406
162	407
163	407
31	408
58	408
153	408
156	408
302	408
333	408
382	408
407	408
60	409
70	409
72	409
160	409
161	409
163	409
185	409
207	409
302	409
382	409
407	409
408	409
369	445
60	467
467	468
25	472
142	472
161	472
162	472
267	488
408	498
310	506
408	506
310	523
226	529
229	529
230	529
529	534
283	537
475	538
475	540
25	545
161	545
162	545
408	545
472	545
367	547
409	554
2	567
207	572
25	573
367	573
396	578
571	580
291	581
572	581
578	581
367	595
142	596
572	596
573	596
578	596
581	596
572	597
581	597
60	598
317	598
572	598
578	598
581	598
596	598
572	599
578	599
581	599
580	602
25	613
387	613
185	624
338	633
351	633
302	634
355	637
356	637
387	637
396	637
596	637
597	637
598	637
599	637
596	638
597	638
598	638
599	638
596	640
598	640
472	641
545	641
351	642
142	648
472	648
92	654
93	654
90	655
92	655
93	655
650	657
652	657
654	657
655	657
331	658
650	658
652	658
655	658
657	658
90	659
91	659
331	659
650	659
652	659
654	659
655	659
657	659
658	659
328	661
467	661
596	662
598	662
392	663
596	663
596	664
598	664
596	665
664	665
597	666
324	667
207	669
25	672
31	672
160	672
207	672
334	672
367	672
405	672
466	672
472	672
545	672
571	672
580	672
595	672
641	672
207	673
472	675
545	675
571	675
580	675
672	675
324	699
142	701
163	701
324	701
675	701
699	701
409	708
710	715
712	715
710	716
712	716
715	716
629	718
324	720
717	721
325	722
718	727
727	728
727	729
727	730
727	732
731	733
310	758
509	771
20	773
87	773
226	773
439	773
604	773
775	784
773	785
776	793
338	799
408	800
34	801
118	801
207	801
367	801
546	801
667	801
114	805
773	805
408	808
409	808
773	808
338	811
351	811
367	811
325	813
81	815
466	815
808	815
81	816
815	816
409	817
815	817
801	818
267	821
338	821
811	821
409	823
596	824
637	824
407	826
824	826
409	829
409	830
823	831
331	835
596	835
598	835
637	835
329	836
330	836
331	836
332	836
596	836
637	836
641	836
660	836
835	836
317	837
331	837
834	837
836	839
329	840
330	840
331	840
332	840
835	840
317	841
329	841
331	841
355	841
356	841
387	841
396	841
596	841
598	841
637	841
834	841
835	841
836	841
837	841
839	841
840	841
317	842
329	842
330	842
331	842
332	842
598	842
835	842
841	842
355	843
356	843
387	843
396	843
637	843
834	843
835	843
836	843
837	843
839	843
840	843
841	843
842	843
25	847
27	847
156	857
351	857
360	857
367	857
387	857
389	857
660	857
695	857
857	858
154	859
657	860
166	861
861	862
861	863
862	863
861	865
864	865
25	867
58	867
60	867
72	867
558	867
573	867
613	867
695	867
801	867
695	868
675	871
885	886
885	887
355	889
672	890
801	890
672	891
509	896
835	896
367	898
672	898
801	898
891	899
367	902
196	904
409	908
567	912
811	912
821	912
267	915
821	915
916	917
867	919
916	919
301	920
302	920
309	920
498	920
867	921
914	921
214	923
921	923
915	925
925	926
871	928
928	930
160	933
930	933
921	939
940	941
604	943
943	944
867	945
928	948
335	949
336	949
916	952
919	952
811	958
931	958
335	959
857	960
664	961
914	962
914	963
928	963
914	965
731	966
735	966
925	966
928	967
259	973
640	973
930	973
640	974
930	974
973	974
920	975
928	975
930	975
967	975
595	983
596	983
672	983
861	983
890	983
891	983
898	983
899	983
896	984
667	988
801	988
472	990
545	990
648	990
890	990
701	991
890	991
891	991
990	991
891	993
898	993
367	994
891	995
983	995
701	996
890	996
891	996
991	996
2	998
19	998
197	998
350	998
392	998
396	998
398	998
408	998
409	998
613	998
663	998
867	998
71	999
87	999
768	999
891	999
996	999
998	999
58	1000
999	1001
1000	1002
1000	1009
421	1013
1004	1016
86	1017
332	1017
595	1017
672	1017
837	1017
890	1017
891	1017
894	1017
896	1017
898	1017
902	1017
932	1017
988	1017
990	1017
993	1017
994	1017
995	1017
409	1018
310	1019
332	1019
333	1019
409	1019
506	1019
595	1019
672	1019
826	1019
890	1019
894	1019
896	1019
898	1019
211	1020
672	1020
894	1020
595	1021
890	1021
894	1021
896	1021
898	1021
1017	1021
302	1022
367	1022
409	1022
902	1022
1017	1022
142	1024
604	1024
672	1024
892	1024
86	1025
367	1025
476	1025
545	1025
904	1025
905	1025
997	1025
1022	1025
1	1026
2	1026
60	1026
142	1026
211	1026
285	1026
333	1026
506	1026
523	1026
595	1026
890	1026
891	1026
894	1026
896	1026
898	1026
983	1026
991	1026
996	1026
998	1026
1017	1026
1019	1026
1021	1026
207	1027
396	1027
595	1027
890	1027
894	1027
896	1027
898	1027
983	1027
997	1027
1017	1027
1019	1027
1021	1027
1026	1027
595	1028
890	1028
47	1029
60	1029
71	1029
81	1029
595	1029
894	1029
900	1029
1019	1029
1021	1029
1019	1030
333	1031
1019	1031
1021	1031
672	1032
1019	1032
1021	1032
932	1033
983	1033
1017	1033
991	1039
999	1039
672	1040
87	1050
142	1050
367	1050
824	1050
1017	1050
1019	1050
367	1051
467	1051
834	1051
841	1051
861	1051
1024	1051
1050	1051
1051	1052
467	1053
468	1053
1017	1054
1051	1054
60	1058
142	1058
648	1058
142	1059
310	1059
1026	1059
1058	1059
701	1062
989	1062
238	1063
409	1063
898	1068
58	1072
60	1072
71	1072
408	1072
409	1072
60	1073
71	1073
267	1080
867	1080
1081	1082
634	1088
60	1104
333	1104
408	1105
1050	1105
128	1107
604	1107
839	1107
841	1107
472	1108
545	1108
1107	1108
207	1111
208	1111
331	1111
472	1111
545	1111
641	1111
993	1111
994	1111
995	1111
1026	1111
31	1114
293	1114
310	1114
865	1114
1026	1114
1104	1114
207	1124
375	1131
382	1131
112	1139
1134	1144
1134	1145
1134	1146
207	1147
208	1147
409	1147
841	1147
1111	1147
801	1159
890	1163
891	1163
983	1163
991	1163
996	1163
1017	1163
1027	1163
890	1164
891	1164
983	1164
1017	1164
147	1173
162	1173
163	1173
164	1173
361	1173
773	1173
933	1173
164	1174
164	1175
1080	1182
730	1191
732	1191
735	1191
1147	1191
409	1192
545	1196
1196	1198
550	1201
409	1207
408	1211
409	1211
409	1212
161	1213
162	1213
163	1213
164	1213
273	1213
274	1213
408	1213
156	1233
157	1233
174	1234
408	1234
920	1234
24	1258
408	1261
995	1263
58	1264
801	1264
1270	1271
288	1272
43	1277
308	1280
650	1280
1022	1283
1024	1283
1025	1283
310	1284
1282	1284
310	1287
1026	1287
1277	1294
1282	1294
1295	1296
1280	1297
308	1300
310	1302
81	1308
87	1308
667	1308
834	1313
372	1315
375	1315
1314	1315
207	1326
1147	1326
367	1329
1201	1355
408	1357
2	1361
727	1361
1107	1363
718	1369
998	1369
1201	1374
309	1380
930	1380
975	1380
1378	1380
896	1382
25	1385
472	1385
672	1385
815	1385
1051	1385
1107	1385
467	1386
472	1386
1050	1386
1051	1386
19	1387
59	1387
142	1387
207	1387
324	1387
326	1387
367	1387
401	1387
466	1387
467	1387
468	1387
604	1387
672	1387
688	1387
860	1387
892	1387
898	1387
991	1387
996	1387
999	1387
1024	1387
1026	1387
1051	1387
1052	1387
1385	1387
1386	1387
947	1390
1392	1394
1392	1395
481	1397
613	1398
699	1398
867	1398
25	1399
288	1399
613	1399
867	1399
868	1399
947	1399
217	1400
267	1400
310	1400
355	1400
387	1400
637	1400
773	1400
325	1401
712	1401
406	1407
868	1407
595	1410
659	1410
1409	1410
1409	1415
1410	1415
1409	1420
1410	1420
1415	1420
1410	1431
166	1432
207	1432
648	1432
677	1432
867	1432
920	1432
993	1432
994	1432
995	1432
1060	1432
1386	1432
267	1434
999	1434
1398	1434
867	1435
867	1436
1435	1436
1437	1438
408	1445
857	1445
867	1445
1387	1445
408	1447
409	1447
998	1447
58	1452
324	1452
993	1452
1104	1452
1131	1452
406	1454
324	1457
407	1457
408	1457
409	1457
466	1457
672	1457
801	1457
983	1457
994	1457
1107	1457
1111	1457
1147	1457
1386	1457
1387	1457
1432	1457
1446	1457
19	1459
407	1459
466	1459
1386	1459
1387	1459
118	1460
156	1460
285	1460
324	1460
333	1460
369	1460
466	1460
672	1460
689	1460
773	1460
801	1460
997	1460
1025	1460
1026	1460
1059	1460
1130	1460
1137	1460
1161	1460
1284	1460
1432	1460
1446	1460
1457	1460
1459	1460
176	1462
960	1462
1404	1462
998	1464
1201	1468
720	1471
1471	1476
580	1477
672	1477
580	1478
672	1478
1107	1478
1477	1478
1478	1479
207	1487
324	1487
602	1487
672	1487
871	1487
1107	1487
1387	1487
602	1488
1487	1488
60	1490
941	1493
942	1493
1173	1493
87	1495
324	1495
409	1495
768	1495
999	1495
1000	1495
1001	1495
1003	1495
1487	1495
52	1499
196	1499
324	1499
367	1499
602	1499
768	1499
996	1499
999	1499
1000	1499
1001	1499
1003	1499
1004	1499
1005	1499
1006	1499
1007	1499
1008	1499
1009	1499
1015	1499
1016	1499
1050	1499
1147	1499
1387	1499
1495	1499
71	1500
409	1500
999	1500
1000	1500
1001	1500
1003	1500
1308	1500
1495	1500
1499	1500
409	1503
302	1508
310	1508
1026	1508
1471	1508
1475	1508
1476	1508
1475	1512
1476	1512
1475	1514
1473	1520
274	1523
983	1523
1022	1523
1387	1523
1201	1537
602	1540
817	1540
267	1571
267	1576
333	1600
334	1600
351	1600
1020	1600
161	1601
333	1601
334	1601
351	1601
983	1601
1445	1601
1385	1602
87	1605
857	1605
859	1605
1445	1605
408	1608
387	1609
889	1612
355	1616
367	1616
546	1616
771	1616
1029	1616
1060	1616
1387	1616
1613	1616
1617	1618
409	1627
578	1627
367	1630
836	1630
842	1630
197	1634
712	1634
1291	1634
207	1639
585	1639
667	1639
196	1642
1026	1642
1027	1642
1058	1642
1111	1642
1161	1642
1499	1642
1642	1643
891	1647
983	1647
1026	1647
1059	1647
1107	1647
467	1649
1051	1649
1054	1649
1432	1649
1457	1649
550	1650
1201	1650
409	1653
472	1653
1478	1653
322	1654
409	1654
801	1654
920	1654
958	1654
1058	1654
326	1655
409	1655
801	1655
920	1655
1025	1655
1058	1655
1107	1655
1387	1655
604	1656
801	1657
58	1660
60	1660
322	1660
396	1660
672	1660
322	1665
409	1665
578	1676
1676	1677
382	1725
322	1729
387	1729
322	1730
998	1730
408	1736
409	1736
88	1739
320	1739
491	1739
493	1739
815	1739
1495	1739
491	1740
493	1740
301	1741
324	1741
491	1741
493	1741
815	1741
88	1742
153	1742
575	1742
1739	1742
1740	1742
1741	1742
1746	1749
58	1756
408	1756
1605	1756
273	1759
408	1759
1020	1759
310	1760
213	1762
832	1762
1508	1762
604	1770
58	1773
382	1778
409	1778
988	1778
1460	1778
1639	1778
310	1780
1026	1780
1104	1780
1639	1780
273	1785
1759	1785
1780	1785
207	1786
861	1786
862	1786
1108	1786
1111	1786
1460	1786
1616	1786
1647	1786
1786	1788
1385	1789
1786	1789
1788	1789
391	1793
1398	1793
919	1794
1399	1794
801	1795
25	1796
1399	1796
160	1808
387	1808
1400	1808
100	1812
134	1812
135	1813
409	1815
695	1820
1605	1821
473	1822
862	1822
1130	1822
1501	1822
1499	1825
1823	1828
1824	1828
1823	1829
1824	1829
841	1831
1003	1832
1475	1832
1674	1832
1823	1832
1756	1837
1821	1837
1756	1838
573	1839
604	1839
960	1839
1025	1841
1147	1843
1163	1843
1432	1843
1400	1846
1432	1846
1432	1848
993	1850
310	1855
408	1855
1453	1855
1454	1855
1457	1855
1499	1855
1540	1855
1601	1855
1822	1855
407	1856
408	1856
1173	1856
1454	1856
1457	1856
1499	1856
1601	1856
1453	1857
1457	1857
1499	1857
1540	1857
1601	1857
1855	1857
1213	1859
1759	1859
1717	1861
1778	1861
367	1869
472	1869
545	1869
672	1869
890	1869
1017	1869
1022	1869
1026	1869
1316	1869
1387	1869
1452	1869
1786	1869
1820	1869
604	1871
891	1871
1387	1871
49	1874
367	1874
672	1874
890	1874
898	1874
983	1874
1050	1874
1479	1874
1869	1874
648	1876
472	1877
545	1877
1029	1877
604	1879
1387	1879
1478	1891
857	1901
156	1910
857	1910
648	1911
648	1912
1432	1912
1911	1912
267	1915
310	1915
355	1915
409	1915
835	1915
867	1915
1026	1915
1164	1915
1432	1915
1615	1915
1647	1915
1787	1915
1849	1915
408	1917
409	1917
920	1933
1917	1933
962	1936
1400	1936
1457	1936
1917	1936
207	1937
375	1937
833	1937
998	1937
1478	1937
1647	1937
1736	1937
1891	1937
1933	1937
1936	1937
409	1938
1029	1938
1937	1942
102	1943
861	1943
667	1951
773	1953
1399	1953
773	1954
59	1956
226	1956
367	1956
374	1956
378	1956
382	1956
471	1956
509	1956
801	1956
819	1956
834	1956
857	1956
859	1956
867	1956
868	1956
873	1956
960	1956
993	1956
999	1956
1051	1956
1072	1956
1173	1956
1299	1956
1398	1956
1432	1956
1445	1956
1465	1956
1499	1956
1500	1956
1634	1956
1778	1956
1839	1956
1845	1956
1937	1956
1950	1956
1953	1956
1051	1958
1387	1958
54	1959
1630	1964
151	1967
152	1967
154	1967
379	1967
396	1967
1630	1967
1965	1967
837	1968
1630	1968
52	1969
867	1969
1058	1973
248	1974
546	1974
920	1974
1654	1974
238	1975
408	1975
409	1975
1630	1977
1973	1977
1974	1977
472	1978
1977	1978
1977	1979
1973	1981
1974	1981
1977	1981
1973	1982
1974	1982
1977	1982
12	1991
710	1991
1991	1992
32	1994
60	1994
81	1994
91	1994
103	1994
142	1994
146	1994
166	1994
205	1994
220	1994
248	1994
262	1994
267	1994
274	1994
310	1994
317	1994
331	1994
332	1994
334	1994
360	1994
377	1994
378	1994
381	1994
388	1994
405	1994
411	1994
463	1994
472	1994
473	1994
481	1994
488	1994
523	1994
540	1994
551	1994
558	1994
580	1994
595	1994
599	1994
607	1994
627	1994
639	1994
648	1994
668	1994
677	1994
687	1994
688	1994
734	1994
801	1994
808	1994
811	1994
821	1994
829	1994
830	1994
831	1994
835	1994
836	1994
861	1994
865	1994
871	1994
905	1994
926	1994
928	1994
939	1994
960	1994
961	1994
970	1994
974	1994
989	1994
998	1994
1007	1994
1021	1994
1025	1994
1027	1994
1050	1994
1051	1994
1054	1994
1105	1994
1108	1994
1112	1994
1129	1994
1153	1994
1155	1994
1176	1994
1201	1994
1265	1994
1277	1994
1287	1994
1306	1994
1362	1994
1368	1994
1371	1994
1373	1994
1387	1994
1389	1994
1399	1994
1445	1994
1452	1994
1454	1994
1456	1994
1457	1994
1486	1994
1487	1994
1490	1994
1491	1994
1493	1994
1525	1994
1595	1994
1605	1994
1633	1994
1635	1994
1654	1994
1734	1994
1741	1994
1742	1994
1783	1994
1808	1994
1810	1994
1820	1994
1824	1994
1831	1994
1845	1994
1847	1994
1849	1994
1856	1994
1859	1994
1861	1994
1870	1994
1871	1994
1911	1994
1964	1994
1965	1994
1968	1994
1969	1994
1975	1994
1979	1994
1984	1994
861	1998
1994	1998
471	1999
811	1999
1654	1999
1936	1999
861	2000
1994	2002
672	2005
1994	2005
633	2006
1634	2006
60	2010
72	2010
708	2010
1108	2010
1266	2010
1643	2010
207	2011
1837	2011
2002	2016
408	2017
409	2017
836	2017
1107	2017
1500	2017
1994	2017
90	2022
92	2022
93	2022
650	2022
655	2022
920	2023
311	2026
2026	2029
58	2033
59	2033
142	2033
196	2033
207	2033
302	2033
367	2033
405	2033
406	2033
429	2033
468	2033
545	2033
595	2033
602	2033
604	2033
672	2033
688	2033
860	2033
861	2033
864	2033
960	2033
991	2033
999	2033
1017	2033
1026	2033
1045	2033
1050	2033
1051	2033
1147	2033
1161	2033
1385	2033
1386	2033
1387	2033
1406	2033
1432	2033
1487	2033
1488	2033
1489	2033
1499	2033
1642	2033
1643	2033
1655	2033
1840	2033
1958	2033
2002	2033
2017	2033
324	2034
405	2034
406	2034
1994	2034
811	2035
1017	2035
1639	2035
1739	2035
1778	2035
1892	2035
1813	2036
1814	2036
1994	2036
287	2038
1432	2038
1783	2039
471	2040
238	2041
25	2042
1029	2042
1398	2042
1942	2042
1944	2042
1945	2042
1946	2042
1947	2042
1948	2042
1942	2043
1949	2043
1943	2045
1944	2045
1946	2045
867	2046
52	2047
867	2047
1789	2047
1946	2047
25	2048
27	2048
52	2048
238	2048
596	2048
1398	2048
1948	2048
1398	2049
1949	2049
1994	2050
604	2051
2050	2051
1994	2054
1154	2057
1399	2057
2056	2057
379	2058
1527	2059
1855	2059
160	2060
161	2060
920	2060
1398	2060
1785	2060
1956	2060
1994	2060
960	2064
1499	2064
1742	2064
1950	2064
1956	2064
1999	2064
207	2065
1445	2065
1950	2065
1956	2065
1958	2065
2064	2065
960	2066
1398	2066
1739	2066
1740	2066
1741	2066
1742	2066
2064	2066
367	2068
902	2068
1022	2068
1956	2069
2066	2069
367	2071
613	2071
902	2071
1022	2071
2068	2071
2067	2072
604	2073
1022	2073
2068	2073
2071	2073
1161	2074
1642	2074
2068	2074
2071	2074
2072	2074
2073	2074
1452	2077
60	2078
142	2078
367	2078
498	2078
790	2078
1654	2078
1655	2078
1965	2078
409	2079
1994	2079
409	2091
578	2091
708	2091
958	2091
1017	2091
1058	2091
1316	2091
1655	2091
60	2099
70	2099
81	2099
142	2099
196	2099
207	2099
208	2099
396	2099
547	2099
573	2099
580	2099
595	2099
672	2099
688	2099
801	2099
857	2099
892	2099
902	2099
994	2099
1022	2099
1024	2099
1026	2099
1050	2099
1051	2099
1107	2099
1387	2099
1499	2099
1647	2099
1654	2099
1655	2099
1854	2099
1869	2099
2033	2099
2063	2099
2064	2099
688	2100
871	2100
892	2100
1024	2100
1387	2100
1655	2100
2033	2100
2099	2100
190	2101
1130	2101
1854	2101
190	2104
1854	2104
2101	2104
998	2108
672	2113
860	2113
861	2113
862	2113
1386	2113
1387	2113
1616	2113
1994	2113
2033	2113
1387	2114
2033	2114
2078	2114
2113	2114
1432	2115
2033	2115
367	2119
672	2119
1994	2119
58	2120
1399	2120
1994	2120
1387	2122
1487	2122
1994	2122
86	2130
183	2130
396	2130
572	2130
580	2130
665	2130
695	2130
801	2130
1048	2130
1050	2130
1071	2130
1387	2130
1525	2130
1660	2130
1676	2130
1994	2130
1995	2130
1996	2130
2002	2130
1270	2131
310	2132
1026	2132
1270	2132
2131	2132
331	2137
1876	2145
207	2146
476	2146
481	2146
546	2146
864	2146
983	2146
1017	2146
1499	2146
1786	2146
1788	2146
1789	2146
1876	2146
2130	2146
2145	2146
710	2147
1361	2147
1994	2152
811	2153
2147	2153
1762	2155
2152	2155
821	2157
2153	2159
2155	2159
2157	2159
2034	2161
310	2162
1026	2162
2162	2165
60	2167
1107	2167
2132	2167
207	2175
226	2175
506	2175
545	2175
641	2175
672	2175
823	2175
973	2175
983	2175
1062	2175
1147	2175
1616	2175
2023	2175
2072	2175
823	2176
983	2176
1499	2176
2175	2176
472	2177
545	2177
641	2177
672	2177
675	2177
1052	2177
1994	2177
2176	2177
675	2178
1111	2178
1994	2178
2175	2178
2176	2178
2177	2178
1994	2182
1956	2184
867	2185
1630	2185
1741	2185
1742	2185
1759	2185
1956	2185
2064	2185
2130	2185
2175	2187
2175	2188
2176	2188
2178	2188
641	2189
675	2189
823	2189
983	2189
1571	2189
2067	2189
2072	2189
2175	2189
2176	2189
2177	2189
2178	2189
2187	2189
2188	2189
351	2192
773	2192
1490	2192
2006	2192
408	2194
409	2194
2130	2194
176	2199
1462	2199
2006	2199
1462	2200
2006	2200
2199	2200
2006	2201
369	2202
773	2202
273	2203
598	2203
1454	2203
1780	2203
868	2206
1380	2208
325	2209
1399	2209
2204	2209
867	2212
325	2214
952	2214
325	2215
213	2217
2006	2219
1457	2221
1459	2221
1460	2221
308	2222
1583	2230
22	2235
1994	2235
328	2237
396	2237
641	2237
890	2237
983	2237
1017	2237
1663	2237
1937	2237
2021	2237
2033	2237
999	2241
1499	2241
1759	2241
1785	2241
1956	2241
2017	2241
613	2242
1003	2243
2147	2243
2162	2243
310	2244
811	2244
1026	2244
[truncated: 67,114 more rows]
