# Supplementary material for: Integrated systems analysis reveals a molecular network underlying autism spectrum disorders
Source: Mol Syst Biol. 2014 Dec 30;10(12):774. doi: 10.15252/msb.20145487 (PMC4300495; doi:10.15252/msb.20145487)
Supplement: Supplementary file 23 [file msb0010-0774-sd23.xlsx]

## Sheet: TestA
# Enriched GO terms for each network modules
Terms in each toplogical cluster	FDRs
CLUST-1
reproduction	0.016039
cell killing	0.00902754
amino acid transmembrane transport	0.000118789
protein N-linked glycosylation	0.00314782
dolichol-linked oligosaccharide biosynthetic process	0.00806652
sulfur utilization	0.0111752
phosphorus utilization	0.0111752
xenobiotic metabolic process	0.00124061
cation transport	0.0129106
anion transport	0.0266853
drug transmembrane transport	9.60233e-05
metabolic process	0.0146733
carbohydrate utilization	0.0111752
nucleobase transport	9.22722e-05
biotin transport	0.000147797
plasma membrane long-chain fatty acid transport	9.60233e-05
carbon utilization	0.0111752
insecticide metabolic process	0.00279395
peptidyl-asparagine modification	0.00845387
protein N-linked glycosylation via asparagine	0.00379509
acetylene metabolic process	0.00314782
adamantanone metabolic process	0.00379509
arsonoacetate metabolic process	0.00279395
caprolactam metabolic process	0.00314782
cyanamide metabolic process	0.00314782
cyclohexanol metabolic process	0.00124061
cyclohexylsulfamate metabolic process	0.00314782
1,3-dichloro-2-propanol metabolic process	0.00314782
dimethyl ether metabolic process	0.00314782
methyl tert-butyl ether metabolic process	0.00314782
dodecyl sulfate metabolic process	0.00314782
methanesulfonic acid metabolic process	0.00314782
methyl ethyl ketone metabolic process	0.00379509
nitrilotriacetate metabolic process	0.00379509
nitroglycerin metabolic process	0.00314782
n-octane metabolic process	0.00314782
organosilicon metabolic process	0.00314782
pentaerythritol tetranitrate metabolic process	0.00314782
propylene metabolic process	0.00314782
s-triazine compound metabolic process	0.00314782
tetrahydrofuran metabolic process	0.00314782
thiocyanate metabolic process	0.00314782
triethanolamine metabolic process	0.00314782
nitrogen utilization	0.0111752
carbohydrate transmembrane transport	9.22722e-05
ion transmembrane transport	0.000952528
vacuolar transmembrane transport	9.22722e-05
glutathione transmembrane transport	9.22722e-05
acetyl-CoA transmembrane transport	9.22722e-05
coenzyme A transmembrane transport	9.22722e-05
FAD transmembrane transport	9.22722e-05
heme transmembrane transport	9.22722e-05
NAD transmembrane transport	9.22722e-05
nicotinamide mononucleotide transmembrane transport	9.22722e-05
carbon dioxide transmembrane transport	9.22722e-05
sterol transmembrane transport	9.22722e-05
triose phosphate transmembrane transport	9.22722e-05
vitamin transmembrane transport	9.60233e-05
oligopeptide transmembrane transport	9.22722e-05
tricarboxylic acid transmembrane transport	9.22722e-05
phenotypic switching	0.0111752
locomotion	0.0323574
xenobiotic catabolic process	0.00279395
halogenated hydrocarbon metabolic process	0.00314782
nylon metabolic process	0.00314782
pigmentation	0.0354066
rhythmic process	0.0146733
localization	0.012324
xenobiotic glucuronidation	0.00314782
transmembrane transport	0.0146733
biological regulation	0.0111752
protein transmembrane transport	0.000986137
cellular component organization or biogenesis	0.0111752
protein N-linked N-acetylglucosaminylation via asparagine	0.0064621
protein N-linked N-acetylgalactosaminylation via asparagine	0.0064621
urea transmembrane transport	9.22722e-05
phytochelatin transmembrane transport	9.22722e-05
methylammonium transmembrane transport	9.22722e-05
purine-containing compound transmembrane transport	9.22722e-05
pyrimidine-containing compound transmembrane transport	9.22722e-05
hydrogen peroxide transmembrane transport	9.22722e-05
carbohydrate derivative biosynthetic process	0.0193234
CLUST-2
DNA damage checkpoint	2.09449e-05
regulation of cyclin-dependent protein kinase activity	1.56838e-05
G1 phase of mitotic cell cycle	2.65452e-10
regulation of transcription involved in G1/S phase of mitotic cell cycle	8.44593e-53
regulation of transcription involved in G1 phase of mitotic cell cycle	6.09209e-48
regulation of transcription involved in S phase of mitotic cell cycle	6.09209e-48
regulation of transcription involved in G2-phase of mitotic cell cycle	1.29237e-47
regulation of transcription involved in G2/M-phase of mitotic cell cycle	6.09209e-48
negative regulation of transcription from RNA polymerase II promoter	4.09189e-152
meiotic spindle organization	0.0138426
mitotic cell cycle	2.62804e-09
carbon catabolite regulation of transcription from RNA polymerase II promoter	3.02081e-48
positive regulation of transcription from RNA polymerase II promoter by glucose	0.0467364
carbon catabolite activation of transcription from RNA polymerase II promoter	4.71693e-84
carbon catabolite repression of transcription from RNA polymerase II promoter	7.22174e-67
cell cycle arrest in response to pheromone	0.0117037
snoRNA transcription from an RNA polymerase II promoter	9.19021e-57
transcription from RNA polymerase IV promoter	8.55038e-13
transcription from RNA polymerase V promoter	8.55038e-13
nitrogen catabolite regulation of transcription from RNA polymerase II promoter	3.02081e-48
transcription from bacterial-type RNA polymerase promoter	8.55038e-13
transcription initiation from bacterial-type RNA polymerase promoter	3.3124e-09
regulation of mating-type specific transcription from RNA polymerase II promoter	1.29237e-47
progressive alteration of chromatin involved in cell aging	2.20854e-06
cumulus cell differentiation	0.0467364
regulation of cell growth	0.00907571
patterning of blood vessels	1.05747e-07
osteoblast differentiation	1.04159e-05
eye development	0.0253852
branching involved in ureteric bud morphogenesis	0.0452628
response to hypoxia	0.000130635
cellular glucose homeostasis	0.000950471
mesoderm formation	0.0467364
endodermal cell fate commitment	0.00070813
oenocyte differentiation	0.0467364
kidney development	0.0467364
inner cell mass cell differentiation	0.0202357
trophectodermal cell differentiation	0.0300515
inner cell mass cell proliferation	0.000434718
trophectodermal cell proliferation	0.000434718
epithelial to mesenchymal transition	0.00811884
liver development	0.00926242
sebaceous gland cell differentiation	0.00701985
positive regulation of mesenchymal cell proliferation	0.0115828
chondrocyte differentiation	0.00886996
extraocular skeletal muscle development	0.000334098
somitomeric trunk muscle development	0.00148047
thyroid hormone mediated signaling pathway	1.75986e-18
mammary stem cell proliferation	0.000434718
pattern recognition receptor signaling pathway	0.0151207
toll-like receptor signaling pathway	0.0416266
follicular dendritic cell differentiation	0.0467364
B cell lineage commitment	0.0257942
T cell lineage commitment	0.0467364
myeloid leukocyte differentiation	0.0211803
thrombocyte differentiation	0.00481058
cytoplasmic pattern recognition receptor signaling pathway	2.80176e-09
intracellular vesicle pattern recognition receptor signaling pathway	7.35958e-18
MyD88-dependent toll-like receptor signaling pathway	0.0128905
MyD88-independent toll-like receptor signaling pathway	0.0210733
negative regulation of myeloid leukocyte differentiation	0.000436712
regionalization	3.8493e-06
heart morphogenesis	0.0367414
BMP signaling pathway involved in determination of left/right symmetry	0.00926242
endothelium development	0.00926242
heart valve morphogenesis	0.0132226
cardiac ventricle morphogenesis	0.0467364
cardioblast proliferation	0.000434718
ventricular septum intermedium morphogenesis	0.000104784
cell proliferation involved in atrial ventricular junction remodeling	0.000434718
transforming growth factor beta receptor signaling pathway involved in heart jogging	5.27059e-05
pancreatic PP cell differentiation	0.0467364
epicardial cell to mesenchymal cell transition	0.00910629
growth plate cartilage chondrocyte proliferation	0.000484581
BMP signaling pathway involved in growth plate cartilage chondrocyte development	0.00926242
DNA alkylation	5.05988e-10
DNA methylation	1.06568e-09
chromatin organization	9.74066e-10
chromatin assembly or disassembly	4.27344e-06
nucleosome assembly	3.65145e-06
DNA replication-dependent nucleosome assembly	1.30025e-05
DNA replication-independent nucleosome assembly	0.000147223
nucleosome disassembly	7.26845e-12
chromatin remodeling	7.58586e-27
chromatin silencing	7.10989e-83
establishment of chromatin silencing	1.34165e-18
regulation of gene expression by genetic imprinting	0.000184388
transcription, DNA-dependent	2.92093e-67
DNA-dependent transcription, initiation	1.10655e-48
DNA-dependent transcription, elongation	5.7385e-05
regulation of transcription, DNA-dependent	2.43049e-237
regulation of transcription from RNA polymerase I promoter	9.42208e-118
regulation of transcription from RNA polymerase II promoter	5.68188e-237
regulation of transcription from RNA polymerase III promoter	4.19565e-119
transcription from RNA polymerase I promoter	1.36464e-13
transcription initiation from RNA polymerase I promoter	3.03252e-08
transcription from RNA polymerase II promoter	5.47251e-71
transcription initiation from RNA polymerase II promoter	1.64427e-46
transcription elongation from RNA polymerase II promoter	5.95474e-05
transcription from RNA polymerase III promoter	5.55294e-13
transcription initiation from RNA polymerase III promoter	2.89812e-10
transcription from mitochondrial promoter	1.15746e-09
transcription initiation from mitochondrial promoter	1.60615e-07
protein acetylation	0.00619239
N-terminal protein amino acid acetylation	0.0223673
internal protein amino acid acetylation	0.00846706
protein deacetylation	1.09685e-06
protein methylation	1.01503e-06
isoprenoid metabolic process	0.0393418
DNA damage response, signal transduction by p53 class mediator resulting in transcription of p21 class mediator	0.000240979
positive regulation of transcription from RNA polymerase II promoter involved in unfolded protein response	1.57819e-84
cell cycle	2.25282e-09
cell cycle arrest	2.39956e-07
regulation of sister chromatid cohesion	0.00926242
negative regulation of transcription during mitosis	2.05334e-81
negative regulation of transcription from RNA polymerase II promoter during mitosis	3.32979e-66
positive regulation of transcription on exit from mitosis	5.1195e-100
activation of mitotic anaphase-promoting complex activity	0.00666274
mitotic cell cycle spindle assembly checkpoint	2.77771e-08
endomitotic cell cycle	2.88421e-08
transmembrane receptor protein serine/threonine kinase signaling pathway	0.00125862
transforming growth factor beta receptor signaling pathway	0.000372695
SMAD protein complex assembly	0.00846706
Notch signaling pathway	0.0363276
positive regulation of transcription of Notch receptor target	1.57819e-84
positive regulation of hh target transcription factor activity	1.59921e-07
multicellular organismal development	2.41177e-07
positive regulation of transcription from RNA polymerase II promoter by pheromones	4.71693e-84
regulation of mitotic cell cycle	0.00745453
zygotic specification of dorsal/ventral axis	0.0332301
positive regulation of central gap gene transcription	4.71693e-84
positive regulation of posterior gap gene transcription	4.71693e-84
positive regulation of terminal gap gene transcription	4.71693e-84
segment specification	3.17265e-06
pattern specification process	6.66007e-07
ectoderm development	0.000674848
negative regulation of neuroblast proliferation	0.033318
brain development	0.00288665
sensory organ development	0.033375
regulation of rhodopsin gene expression	0.0294098
endoderm development	0.000674848
mesoderm development	0.0122648
digestive tract mesoderm development	0.00357613
heart development	0.0146933
adult heart development	0.0435371
muscle organ development	0.00180255
skeletal muscle tissue development	0.000588381
visceral muscle development	0.00619239
regulation of mating-type specific transcription, DNA-dependent	3.79485e-118
positive regulation of cell proliferation	0.018776
negative regulation of cell proliferation	1.0036e-08
mystery cell differentiation	0.0467364
negative regulation of survival gene product expression	0.00232275
mRNA transcription	4.15238e-16
antisense RNA transcription	8.55038e-13
snRNA transcription	1.42411e-14
snoRNA transcription	8.55038e-13
rRNA transcription	5.50537e-12
tRNA transcription	1.80279e-13
positive regulation of transcription by pheromones	2.72011e-100
regulation of transcription by pheromones	3.79485e-118
antipodal cell differentiation	0.0467364
embryo sac central cell differentiation	0.0467364
embryo sac egg cell differentiation	0.0467364
synergid differentiation	0.0467364
anatomical structure morphogenesis	4.87172e-06
response to hormone stimulus	0.0452609
brassinosteroid mediated signaling pathway	6.89155e-07
blue light signaling pathway	1.13778e-19
axis specification	6.65893e-09
specification of symmetry	8.42999e-07
embryonic pattern specification	1.32537e-07
organ morphogenesis	0.00149498
epidermal cell differentiation	0.00261695
dorsal/ventral axis specification	0.0294098
endosperm development	0.00603809
oocyte differentiation	0.0467364
glial cell differentiation	0.0172422
trichome differentiation	0.00701985
response to organic substance	0.04741
guard cell differentiation	0.00701985
root epidermal cell differentiation	0.00701985
maintenance of meristem identity	0.033318
phloem or xylem histogenesis	0.00357613
guard mother cell differentiation	0.0467364
histone H3-K36 methylation	1.37472e-05
mesenchymal cell proliferation	0.000422577
gene expression	1.18127e-07
regulation of gene expression	1.45752e-114
stele development	0.00357613
microsporocyte differentiation	0.0467364
positive regulation of cell cycle arrest in response to nitrogen starvation	0.00846706
positive regulation of macromolecule biosynthetic process	5.91391e-86
negative regulation of macromolecule biosynthetic process	0.0467364
regulation of cell cycle process	0.04741
positive regulation of macromolecule metabolic process	2.72921e-07
negative regulation of macromolecule metabolic process	0.00357579
posttranscriptional regulation of gene expression	0.00373696
negative regulation of transcription by transcription factor catabolism	5.27232e-83
negative regulation of transcription by transcription factor localization	2.1441e-79
positive regulation of gene expression	9.6279e-96
negative regulation of gene expression	1.34927e-81
negative regulation of muscle cell apoptotic process	0.00803545
ectodermal cell differentiation	0.0467364
regulation of transcription from RNA polymerase II promoter during meiosis	1.29237e-47
positive regulation of transcription from RNA polymerase II promoter during meiosis	4.71693e-84
negative regulation of transcription from RNA polymerase II promoter during meiosis	3.32979e-66
negative regulation of cellular carbohydrate metabolic process by negative regulation of transcription, DNA-dependent	2.05334e-81
negative regulation of ribosomal protein gene transcription from RNA polymerase II promoter	3.32979e-66
regulation of epithelial to mesenchymal transition	1.45798e-05
positive regulation of epithelial to mesenchymal transition	0.00926242
negative regulation of epithelial to mesenchymal transition	0.0202357
negative regulation of cell development	0.0210733
positive regulation of transcription from RNA polymerase II promoter in response to iron	4.71693e-84
regulation of definitive erythrocyte differentiation	0.0257942
positive regulation of transcription via serum response element binding	4.71693e-84
negative regulation of macrophage derived foam cell differentiation	0.04148
negative regulation of transcription from RNA polymerase II promoter in response to UV-induced DNA damage	1.27221e-65
positive regulation of cell morphogenesis involved in differentiation	0.00101185
negative regulation of cell morphogenesis involved in differentiation	0.0138426
regulation of myotube differentiation	0.00200887
negative regulation of myotube differentiation	0.00241684
negative regulation of keratinocyte proliferation	4.3188e-08
regulation of receptor biosynthetic process	0.000184388
positive regulation of receptor biosynthetic process	0.04148
regulation of cholesterol storage	0.049646
negative regulation of steroid biosynthetic process	0.049646
regulation of heparan sulfate proteoglycan biosynthetic process	0.0467364
negative regulation of transcription by competitive promoter binding	5.43326e-84
negative regulation of cell cycle process	0.0369358
sclerenchyma cell differentiation	0.0467364
glial cell proliferation	0.000136886
neuroblast differentiation	0.0467364
neural crest formation	0.0128358
phosphatidylinositol 3-kinase cascade	0.0275594
striated muscle tissue development	0.00619239
branchiomeric skeletal muscle development	0.00249496
satellite cell proliferation	0.000484581
negative regulation of skeletal muscle cell proliferation	5.83052e-08
ommatidial rotation	8.42999e-07
second mitotic wave involved in compound eye morphogenesis	2.14797e-08
gene silencing	0.00983483
negative regulation of transcription from RNA polymerase I promoter	5.26756e-81
negative regulation of transcription from RNA polymerase III promoter	3.6902e-81
chromatin modification	4.13703e-27
covalent chromatin modification	1.90547e-07
histone modification	1.06929e-13
histone methylation	6.17391e-09
histone acetylation	2.54907e-21
histone ubiquitination	0.0327604
histone deacetylation	1.49748e-08
non-covalent chromatin modification	2.20854e-06
nucleosome positioning	0.0121835
protein sumoylation	0.00603809
protein desumoylation	0.0467364
regulation of transforming growth factor beta receptor signaling pathway	2.45354e-11
negative regulation of RNA polymerase II transcriptional preinitiation complex assembly	1.34823e-67
N-terminal peptidyl-lysine N2-acetylation	0.0467364
peptidyl-lysine methylation	0.0138426
peptidyl-lysine dimethylation	0.0257942
internal peptidyl-lysine acetylation	1.49748e-08
peptidyl-lysine acetylation	0.00101185
viral DNA genome packaging	0.0257942
stem cell maintenance	0.000165637
cell differentiation in spinal cord	0.0300515
cell differentiation in hindbrain	0.027445
glial cell fate commitment	0.0111184
Notch signaling pathway involved in forebrain neuroblast division	7.08164e-06
Notch signaling pathway involved in forebrain neuron fate commitment	7.08164e-06
regulation of transcription from RNA polymerase II promoter involved in forebrain neuron fate commitment	1.29237e-47
cell cycle arrest of committed forebrain neuronal progenitor cell	0.0117037
retinoic acid receptor signaling pathway involved in spinal cord anterior/posterior pattern formation	0.000104784
regulation of transcription from RNA polymerase II promoter involved in spinal cord anterior-posterior patterning	1.29237e-47
regulation of transcription from RNA polymerase II promoter involved in spinal cord motor neuron fate specification	1.29237e-47
regulation of transcription from RNA polymerase II promoter involved in ventral spinal cord interneuron specification	1.29237e-47
regulation of transcription from RNA polymerase II promoter involved in somatic motor neuron fate commitment	1.29237e-47
BMP signaling pathway involved in spinal cord dorsal/ventral patterning	0.0122648
regulation of transcription from RNA polymerase II promoter involved in spinal cord association neuron specification	1.29237e-47
hypothalamus cell differentiation	0.0467364
neurogenesis	0.0188361
BMP signaling pathway involved in forebrain neuron fate commitment	0.00926242
rhombomere cell differentiation	0.0467364
cell cycle process	4.64982e-05
generative cell differentiation	0.0467364
vegetative cell differentiation	0.0467364
hemopoiesis	0.00373696
myeloid cell differentiation	3.86209e-06
regulation of Wnt receptor signaling pathway	0.0435371
cell differentiation	9.74352e-14
negative regulation of Wnt receptor signaling pathway	0.000191575
neuron differentiation	0.00166732
erythrocyte differentiation	0.000177511
megakaryocyte differentiation	0.000171474
platelet formation	0.000334098
basophil differentiation	0.0467364
negative regulation of cell growth	0.0182949
embryonic limb morphogenesis	0.00584052
DNA damage response, signal transduction by p53 class mediator	0.0467364
sporulation resulting in formation of a cellular spore	0.0252541
BMP signaling pathway	0.0214237
regulation of BMP signaling pathway	0.00154787
positive regulation of transforming growth factor beta receptor signaling pathway	2.15262e-06
negative regulation of transforming growth factor beta receptor signaling pathway	1.53859e-06
negative regulation of BMP signaling pathway	0.00619239
negative regulation of axon extension	0.0101219
intracellular steroid hormone receptor signaling pathway	1.07182e-34
intracellular estrogen receptor signaling pathway	0.00167806
androgen receptor signaling pathway	4.53966e-12
male genitalia development	0.033318
PML body organization	0.0467364
germ-line stem cell maintenance	0.049646
granulocyte differentiation	0.00701985
regulation of granulocyte differentiation	0.0257942
epithelial cell differentiation	0.0117037
astral microtubule organization	0.00926242
cell cycle arrest in response to nitrogen starvation	0.0117037
response to brefeldin A	0.0257942
pancreas development	0.0467364
endocrine pancreas development	0.00107093
chromatin remodeling at centromere	4.21355e-17
negative regulation of histone modification	0.00241684
positive regulation of histone modification	0.000334098
histone deacetylation at centromere	1.60615e-07
negative regulation of histone methylation	0.0257942
positive regulation of histone methylation	5.99655e-05
anaphase-promoting complex-dependent proteasomal ubiquitin-dependent protein catabolic process	0.00277865
sorocarp stalk cell differentiation	0.0467364
replication fork processing	0.000270413
negative regulation of cellular biosynthetic process	0.0214237
positive regulation of cellular biosynthetic process	2.87423e-79
positive regulation of protein modification process	0.0122648
chromatin assembly	1.37472e-05
heterochromatin assembly	2.66625e-21
regulation of DNA-dependent transcription, termination	6.35405e-118
cytokinesis checkpoint	0.0438671
DNA integrity checkpoint	0.0129687
mitotic cell cycle G1/S transition checkpoint	0.0269115
G2/M transition checkpoint	0.0137426
spindle checkpoint	0.0410938
regulation of cyclin-dependent protein kinase activity involved in G1/S	0.00357579
positive regulation of cyclin-dependent protein kinase activity involved in G1/S	0.0138426
regulation of cyclin-dependent protein kinase activity involved in G2/M	0.0266594
regulation of chromatin silencing	1.71176e-119
negative regulation of chromatin silencing	1.27075e-99
negative regulation of NF-kappaB transcription factor activity	1.30444e-07
positive regulation of protein binding	0.0266594
regulation of chondrocyte differentiation	0.00154787
negative regulation of chondrocyte differentiation	0.00603809
positive regulation of chondrocyte differentiation	0.0467364
positive regulation of hormone metabolic process	0.00461203
response to estradiol stimulus	1.01312e-05
developmental process	0.00718857
response to retinoic acid	0.0062682
negative regulation of interleukin-13 production	0.0467364
negative regulation of interleukin-2 production	0.0121835
negative regulation of interleukin-4 production	0.0257942
negative regulation of interleukin-5 production	0.00701985
RNA biosynthetic process	0.00275953
DNA methylation on adenine	5.05988e-10
DNA methylation on cytosine	3.3124e-09
regulation of DNA-dependent transcription, elongation	1.17051e-116
positive regulation of DNA-dependent transcription, elongation	0.0253852
negative regulation of CREB transcription factor activity	2.01833e-10
positive regulation of CREB transcription factor activity	6.02316e-08
cellular response to hormone stimulus	0.00477713
negative regulation of stress-activated MAPK cascade	0.0452628
negative regulation of transforming growth factor beta2 production	0.0257942
circadian regulation of gene expression	0.00192056
SREBP signaling pathway	1.5244e-83
positive regulation of transcription elongation from RNA polymerase II promoter	0.00357613
protein-DNA complex disassembly	7.26845e-12
muscle cell proliferation	0.000484581
negative regulation of myeloid cell apoptotic process	0.00659977
negative regulation of intracellular steroid hormone receptor signaling pathway	0.0294098
V(D)J recombination	0.0467364
histone H3-K9 demethylation	0.0257942
response to vitamin A	0.00200887
regulation of protein sumoylation	0.00233041
positive regulation of protein sumoylation	0.00562813
abortive mitotic cell cycle	2.14797e-08
cell cycle comprising mitosis without cytokinesis	2.14797e-08
meiotic cell cycle checkpoint	0.0438671
Leydig cell differentiation	0.0467364
carbohydrate homeostasis	0.00762431
cellular response to stress	0.000246182
negative regulation by symbiont of host apoptotic process	0.00534089
osteoblast proliferation	0.000543457
negative regulation of osteoblast proliferation	1.18127e-07
positive regulation of osteoblast proliferation	0.0468021
toll-like receptor 1 signaling pathway	0.00666274
toll-like receptor 2 signaling pathway	0.00288665
toll-like receptor 3 signaling pathway	0.00974943
toll-like receptor 4 signaling pathway	0.0247148
toll-like receptor 5 signaling pathway	0.00666274
toll-like receptor 6 signaling pathway	0.00666274
toll-like receptor 7 signaling pathway	0.00795829
toll-like receptor 8 signaling pathway	0.00666274
toll-like receptor 9 signaling pathway	0.00355334
toll-like receptor 10 signaling pathway	0.00666274
toll-like receptor 11 signaling pathway	0.00666274
toll-like receptor 12 signaling pathway	0.00666274
toll-like receptor 13 signaling pathway	0.00666274
regulation of transcription elongation from RNA polymerase II promoter	7.37045e-50
negative regulation of glial cell apoptotic process	0.00803545
regulation of transcription from RNA polymerase II promoter in response to iron	3.02081e-48
negative regulation of transcription from RNA polymerase II promoter in response to iron	3.32979e-66
regulation of transcription by chromatin organization	3.72267e-119
centromeric core chromatin assembly	0.0257942
response to laminar fluid shear stress	0.0111184
retinoic acid receptor signaling pathway involved in pronephros anterior/posterior pattern specification	0.000104784
histone H3-K4 demethylation	0.0257942
histone H3-K4 demethylation, trimethyl-H3-K4-specific	0.0257942
DNA replication-dependent nucleosome organization	0.00070813
DNA replication-dependent nucleosome disassembly	7.26845e-12
DNA replication-independent nucleosome disassembly	7.26845e-12
nucleosome organization	1.82306e-16
histone H3-K79 methylation	0.000184388
histone H4-K20 methylation	2.99701e-05
histone H4-K20 monomethylation	0.0121835
histone H4-K20 dimethylation	0.00461203
histone lysine methylation	2.09652e-23
histone arginine methylation	4.30911e-10
peptidyl-lysine deacetylation	0.00481058
somatic stem cell maintenance	0.00619239
sperm chromatin decondensation	0.00926242
cardiac cell differentiation	0.00139544
regulation of histone acetylation	6.23954e-06
positive regulation of histone acetylation	0.000197187
negative regulation of histone acetylation	5.99655e-05
salivary gland cell autophagic cell death	0.0467364
sperm chromatin condensation	0.000165637
positive regulation of transcription via sterol regulatory element binding	8.30984e-84
limb morphogenesis	0.0140068
embryonic forelimb morphogenesis	0.00619239
embryonic hindlimb morphogenesis	0.0140068
forelimb morphogenesis	0.049646
imaginal disc lineage restriction	8.42999e-07
hemocyte proliferation	0.000484581
negative regulation of hemocyte proliferation	2.53374e-08
tube morphogenesis	0.0132226
head segmentation	8.42999e-07
hair cell differentiation	0.00233041
peroxisome proliferator activated receptor signaling pathway	4.74251e-22
negative regulation of catenin import into nucleus	0.0202357
transforming growth factor beta receptor signaling pathway involved in determination of left/right asymmetry	5.27059e-05
regulation of transforming growth factor receptor beta signaling pathway involved in determination of left/right asymmetry	0.00481058
monoubiquitinated histone deubiquitination	0.00926242
retinoic acid receptor signaling pathway involved in pronephric field specification	0.000104784
sequestering of BMP in extracellular matrix	0.00926242
sequestering of TGFbeta in extracellular matrix	0.000165637
histone H2B conserved C-terminal lysine deubiquitination	0.033318
juvenile hormone mediated signaling pathway	5.33469e-19
enteric smooth muscle cell differentiation	0.00233041
MyD88-dependent toll-like receptor 4 signaling pathway	0.0276025
MyD88-dependent toll-like receptor 2 signaling pathway	0.00422863
TIRAP-dependent toll-like receptor signaling pathway	0.00666274
TIRAP-dependent toll-like receptor 4 signaling pathway	0.0151207
TRIF-dependent toll-like receptor signaling pathway	0.00317294
TRIF-dependent toll-like receptor 4 signaling pathway	0.0179429
TRAM-dependent toll-like receptor signaling pathway	0.00382649
TRAM-dependent toll-like receptor 4 signaling pathway	0.0179429
toll-like receptor 15 signaling pathway	0.00666274
toll-like receptor 21 signaling pathway	0.00666274
common myeloid progenitor cell proliferation	0.000543457
cell proliferation involved in compound eye morphogenesis	0.000434718
angioblast cell differentiation	0.0467364
eosinophil fate commitment	0.00562813
nucleotide-binding domain, leucine rich repeat containing receptor signaling pathway	1.37394e-08
vascular smooth muscle cell differentiation	0.00070813
regulation of gluconeogenesis by regulation of transcription from RNA polymerase II promoter	2.59304e-47
positive regulation of gluconeogenesis by positive regulation of transcription from RNA polymerase II promoter	8.30984e-84
positive regulation of gluconeogenesis by negative regulation of transcription from RNA polymerase II promoter	1.417e-66
regulation of oligopeptide transport by regulation of transcription from RNA polymerase II promoter	1.29237e-47
positive regulation of oligopeptide transport by positive regulation of transcription from RNA polymerase II promoter	4.71693e-84
negative regulation of oligopeptide transport by negative regulation of transcription from RNA polymerase II promoter	3.32979e-66
regulation of starch catabolic process by regulation of transcription from RNA polymerase II promoter	1.29237e-47
positive regulation of starch catabolic process by positive regulation of transcription from RNA polymerase II promoter	4.71693e-84
regulation of glyoxylate cycle by regulation of transcription from RNA polymerase II promoter	1.29237e-47
positive regulation of glyoxylate cycle by positive regulation of transcription from RNA polymerase II promoter	4.71693e-84
regulation of ergosterol biosynthetic process by regulation of transcription from RNA polymerase II promoter	1.29237e-47
positive regulation of ergosterol biosynthetic process by positive regulation of transcription from RNA polymerase II promoter	4.71693e-84
tongue muscle cell differentiation	0.000681069
response to trichostatin A	0.0111184
endodermal cell differentiation	0.0202357
chondrocyte proliferation	0.000296573
positive regulation of transcription from RNA polymerase II promoter in response to stress	1.5244e-83
positive regulation of unsaturated fatty acid biosynthetic process by positive regulation of transcription from RNA polymerase II promoter	4.71693e-84
germ cell proliferation	0.000484581
positive regulation of invasive growth in response to glucose limitation by positive regulation of transcription from RNA polymerase II promoter	4.71693e-84
histone H3-K9 dimethylation	0.00233041
histone H3-K9 trimethylation	1.06192e-13
regulation of histone gene expression	0.0210733
positive regulation of histone gene expression	6.67627e-07
negative regulation of histone gene expression	0.00694563
cell cycle arrest in response to glucose starvation	0.0257942
positive regulation of transcription from RNA polymerase II promoter in response to nitrogen starvation	4.71693e-84
response to decreased oxygen levels	0.0295894
cellular response to decreased oxygen levels	0.0151036
negative regulation of BMP signaling pathway by negative regulation of BMP secretion	0.00357613
p38MAPK cascade	0.00373696
sequestering of BMP from receptor via BMP binding	0.00357613
toll-like receptor TLR1:TLR2 signaling pathway	0.00666274
toll-like receptor TLR6:TLR2 signaling pathway	0.00666274
suppression by virus of host IRF3 activity by inhibition of DNA binding	0.0332301
suppression by virus of host IRF7 activity by positive regulation of IRF7 sumoylation	0.00461203
suppression by virus of host STAT1 activity by inhibition of DNA binding	0.0332301
regulation of gene expression, epigenetic	9.74904e-14
regulation of cell proliferation	9.65339e-09
tissue regeneration	0.00167806
negative regulation of protein import into nucleus	0.033318
odontogenesis	0.0322949
glucose homeostasis	0.000354113
compound eye cone cell differentiation	0.0467364
muscle cell differentiation	3.49815e-08
muscle cell fate commitment	0.00101185
nucleosome mobilization	8.21242e-18
DNA damage response, detection of DNA damage	6.5874e-05
signal transduction in response to DNA damage	0.00301168
DNA damage response, signal transduction by p53 class mediator resulting in induction of apoptosis	0.0467364
DNA damage response, signal transduction resulting in transcription	0.00261592
mRNA transcription from RNA polymerase II promoter	9.67606e-60
transcription from plastid promoter	8.55038e-13
snRNA transcription from RNA polymerase II promoter	1.64902e-56
regulation of apoptotic process	0.0451668
camera-type eye development	0.033375
ATP-dependent chromatin remodeling	5.71535e-19
DNA methylation involved in embryo development	4.30911e-10
DNA methylation involved in gamete generation	3.40605e-08
negative regulation of programmed cell death	0.00105257
chromatin remodeling in response to cation stress	8.21242e-18
heterocyst differentiation	0.0467364
macromolecule metabolic process	4.39414e-07
telomere maintenance in response to DNA damage	0.00644162
pharyngeal muscle development	0.00489719
positive regulation of DNA binding	3.78952e-05
negative regulation of DNA binding	0.000165637
regulation of protein binding	0.0150995
steroid hormone mediated signaling pathway	1.67115e-06
glucocorticoid mediated signaling pathway	4.49056e-07
macromolecule methylation	0.000165637
negative regulation of sequence-specific DNA binding transcription factor activity	1.91693e-14
regulation of DNA damage response, signal transduction by p53 class mediator	0.00357579
negative regulation of DNA damage response, signal transduction by p53 class mediator	0.00400698
negative regulation of neuron apoptotic process	0.00337114
nose morphogenesis	0.0232615
keratinocyte proliferation	0.00037593
regulation of transcription from RNA polymerase II promoter in response to stress	2.24424e-47
regulation of DNA-dependent transcription in response to stress	6.52345e-115
response to estrogen stimulus	6.78023e-06
modulation by host of viral transcription	0.000588381
positive regulation by host of viral transcription	0.040318
histone H3 acetylation	6.57848e-16
histone H4 acetylation	5.76652e-20
histone H2A acetylation	2.4775e-18
histone H2B acetylation	1.51481e-08
histone H3-K9 acetylation	1.32537e-07
histone H3-K18 acetylation	1.32537e-07
histone H3-K23 acetylation	1.32537e-07
histone H3-K4 acetylation	3.03252e-08
histone H3-K27 acetylation	1.32537e-07
histone H3-K36 acetylation	1.32537e-07
histone H3-K79 acetylation	1.32537e-07
histone H2A-K5 acetylation	3.78164e-10
histone H2A-K9 acetylation	3.78164e-10
histone H4-K5 acetylation	4.5103e-10
histone H4-K8 acetylation	4.5103e-10
histone H4-K12 acetylation	8.30483e-08
histone H4-K16 acetylation	3.14983e-13
DNA hypermethylation	0.0467364
negative regulation by symbiont of host cell cycle	4.62335e-05
regulation of cellular component biogenesis	0.0467364
negative regulation of molecular function	5.51352e-08
positive regulation of molecular function	1.11383e-05
histone H3-K14 acetylation	3.03252e-08
regulation of transcription involved in anterior/posterior axis specification	3.79485e-118
canonical Wnt receptor signaling pathway involved in positive regulation of endothelial cell migration	0.0150995
canonical Wnt receptor signaling pathway involved in positive regulation of cell-cell adhesion	0.0150995
canonical Wnt receptor signaling pathway involved in positive regulation of wound healing	0.0150995
canonical Wnt receptor signaling pathway involved in positive regulation of epithelial to mesenchymal transition	0.0121835
canonical Wnt receptor signaling pathway involved in neural crest cell differentiation	0.0121835
canonical Wnt receptor signaling pathway involved in negative regulation of apoptotic process	0.0121835
canonical Wnt receptor signaling pathway involved in positive regulation of apoptotic process	0.0121835
canonical Wnt receptor signaling pathway involved in mesenchymal stem cell differentiation	0.0121835
canonical Wnt receptor signaling pathway involved in osteoblast differentiation	0.0121835
canonical Wnt receptor signaling pathway involved in regulation of cell proliferation	0.0121835
type B pancreatic cell proliferation	0.000484581
histone H3-K4 dimethylation	1.20641e-14
sorocarp spore cell differentiation	0.0467364
carbon catabolite repression of transcription	4.02229e-82
cell fate commitment	3.17265e-06
fat cell differentiation	4.62342e-07
myoblast differentiation	0.000270413
mitotic cell cycle, embryonic	2.14797e-08
regulation of R8 cell spacing in compound eye	8.42999e-07
negative regulation of TRAIL receptor biosynthetic process	0.0467364
positive regulation of TRAIL receptor biosynthetic process	0.0121835
regulation of cell differentiation	0.0172422
negative regulation of cell differentiation	1.20725e-13
positive regulation of cell differentiation	1.50051e-08
regulation of fat cell differentiation	1.85467e-05
negative regulation of fat cell differentiation	7.14675e-05
negative regulation of hemocyte differentiation	0.0467364
negative regulation of lymphocyte differentiation	0.049646
positive regulation of mechanoreceptor differentiation	0.00261592
regulation of myeloid cell differentiation	7.14675e-05
negative regulation of myeloid cell differentiation	1.0841e-05
positive regulation of myeloid cell differentiation	0.033375
regulation of erythrocyte differentiation	1.35008e-05
negative regulation of erythrocyte differentiation	1.37472e-05
positive regulation of erythrocyte differentiation	0.000426752
negative regulation of megakaryocyte differentiation	8.31813e-05
regulation of myoblast differentiation	0.0138426
positive regulation of myoblast differentiation	0.000434718
regulation of neuron differentiation	0.00983483
negative regulation of neuron differentiation	0.0347918
positive regulation of neuron differentiation	0.0100899
negative regulation of osteoblast differentiation	0.000434718
negative regulation of cyclin-dependent protein kinase activity	1.15328e-07
positive regulation of cyclin-dependent protein kinase activity	2.03414e-05
negative regulation of cell cycle	5.48282e-07
positive regulation of cell cycle	0.00357579
negative regulation of gene expression, epigenetic	3.67277e-05
positive regulation of gene expression, epigenetic	8.23165e-09
negative regulation of mitosis	0.000607869
negative regulation of mitotic metaphase/anaphase transition	6.78023e-06
negative regulation of nurse cell apoptotic process	0.00534089
negative regulation of rhodopsin gene expression	0.00926242
positive regulation of rhodopsin gene expression	9.35036e-07
positive regulation of survival gene product expression	4.62342e-07
negative regulation of transcription, DNA-dependent	9.18834e-203
positive regulation of transcription, DNA-dependent	5.80974e-200
negative regulation of mating-type specific transcription, DNA-dependent	2.05334e-81
positive regulation of mating-type specific transcription, DNA-dependent	2.72011e-100
regulation of transcription during mitosis	3.79485e-118
positive regulation of transcription during mitosis	2.72011e-100
regulation of RNA polymerase II transcriptional preinitiation complex assembly	0.0467364
positive regulation of RNA polymerase II transcriptional preinitiation complex assembly	1.57819e-84
negative regulation of growth	0.00762431
negative regulation of mitotic cell cycle	1.21181e-06
positive regulation of mitotic cell cycle	0.00886996
positive regulation of transcription from RNA polymerase I promoter	1.27075e-99
positive regulation of transcription from RNA polymerase II promoter	3.01108e-162
positive regulation of transcription from RNA polymerase III promoter	9.10421e-100
positive regulation of juvenile hormone biosynthetic process	0.0467364
carbon catabolite regulation of transcription	3.79485e-118
carbon catabolite activation of transcription	6.07098e-101
negative regulation of transcription by pheromones	2.05334e-81
regulation of transcription from RNA polymerase II promoter by pheromones	1.29237e-47
negative regulation of transcription from RNA polymerase II promoter by pheromones	3.32979e-66
regulation of transcription from RNA polymerase II promoter, mitotic	1.29237e-47
positive regulation of transcription from RNA polymerase II promoter during mitosis	4.71693e-84
negative regulation of vitamin metabolic process	0.0257942
negative regulation of photoreceptor cell differentiation	0.049646
positive regulation of photoreceptor cell differentiation	0.00261592
response to bacteriocin	0.0257942
response to streptomycin	0.0257942
decidualization	0.00101185
regulation of hormone biosynthetic process	0.0257942
positive regulation of hemoglobin biosynthetic process	0.0257942
phosphatidylinositol-mediated signaling	0.0275594
chromatin-mediated maintenance of transcription	5.31034e-109
germ-line cyst formation	0.000434718
fibroblast proliferation	0.000434718
positive regulation of fibroblast proliferation	0.0454573
negative regulation of fibroblast proliferation	3.75563e-08
gametophyte development	1.92788e-07
pollen sperm cell differentiation	0.0467364
mesodermal cell differentiation	0.0252541
retinoic acid receptor signaling pathway	1.06751e-26
sympathetic nervous system development	0.0257942
meristem development	0.00357613
organ development	1.11463e-08
positive regulation of cellular process	0.0124214
negative regulation of cellular process	1.32988e-10
sporocyte differentiation	0.0467364
hemopoietic or lymphoid organ development	0.00886996
response to steroid hormone stimulus	0.000101391
embryonic organ morphogenesis	0.0237757
embryonic organ development	0.0162748
negative regulation of response to stimulus	0.0182949
eye morphogenesis	0.00360499
embryonic morphogenesis	0.000145383
myoblast cell fate commitment	0.0467364
anatomical structure formation involved in morphogenesis	0.00574717
tapetal cell differentiation	0.0467364
positive regulation of smooth muscle cell proliferation	0.0160546
negative regulation of smooth muscle cell proliferation	1.04862e-07
neuron fate commitment	0.00846706
negative regulation of collateral sprouting	0.00886996
negative regulation of sprouting of injured axon	0.00283777
gland development	2.74188e-05
branching morphogenesis of a tube	0.0252541
sieve cell differentiation	0.0467364
vessel member cell differentiation	0.0467364
parenchymal cell differentiation	0.0467364
collenchyma cell differentiation	0.0467364
mesenchymal cell differentiation	0.027445
genitalia development	0.0294098
pigment cell precursor differentiation	0.0467364
anatomical structure development	5.02581e-10
stem cell differentiation	0.027445
cellular developmental process	0.00238644
multicellular organismal homeostasis	0.033318
chemical homeostasis	0.000426752
neuromast mantle cell differentiation	0.0467364
neuromast support cell differentiation	0.0467364
peripheral nervous system neuron development	0.049646
epithelial cell proliferation	0.000294754
positive regulation of epithelial cell proliferation	0.017458
negative regulation of epithelial cell proliferation	3.33232e-09
white fat cell differentiation	0.000179348
brown fat cell differentiation	0.00511978
pigment cell differentiation	0.00489719
regulation of transcription during meiosis	3.79485e-118
negative regulation of transcription during meiosis	2.05334e-81
positive regulation of transcription during meiosis	2.72011e-100
regulation of sequence-specific DNA binding transcription factor activity	3.8727e-135
positive regulation of sequence-specific DNA binding transcription factor activity	9.25508e-09
positive regulation of NF-kappaB transcription factor activity	0.000986914
positive regulation of developmental process	0.000146553
regulation of binding	0.0223673
positive regulation of binding	0.00225094
negative regulation of binding	0.0211803
regulation of DNA binding	2.84833e-05
smooth muscle cell differentiation	1.1168e-05
striated muscle cell differentiation	4.39946e-06
regulation of muscle cell differentiation	2.69313e-06
negative regulation of muscle cell differentiation	0.00101185
positive regulation of muscle cell differentiation	0.000560649
positive regulation of smooth muscle cell differentiation	5.79517e-06
positive regulation of striated muscle cell differentiation	1.01312e-05
spindle disassembly	0.00846706
positive regulation of protein metabolic process	0.00159082
negative regulation of RNA metabolic process	1.33861e-79
positive regulation of RNA metabolic process	6.12561e-93
chromosome organization	0.00139544
G1 phase	2.65452e-10
meiotic cell cycle	0.000485532
negative regulation of ubiquitin-protein ligase activity involved in mitotic cell cycle	0.000651721
positive regulation of ubiquitin-protein ligase activity involved in mitotic cell cycle	0.000404659
regulation of ubiquitin-protein ligase activity	0.000133011
regulation of ubiquitin-protein ligase activity involved in mitotic cell cycle	0.00317424
positive regulation of ubiquitin-protein ligase activity	0.0179429
negative regulation of ubiquitin-protein ligase activity	0.0117037
negative regulation of meiotic cell cycle	4.62335e-05
myoblast proliferation	0.000484581
negative regulation of unidimensional cell growth	0.00237661
histone H3-K9 methylation	8.31813e-05
histone H3-K4 methylation	2.4775e-18
regulation of histone H3-K4 methylation	5.99655e-05
regulation of histone H3-K9 methylation	0.00100891
positive regulation of histone H3-K4 methylation	1.41649e-05
negative regulation of histone H3-K9 methylation	0.00701985
regulation of cell cycle	7.54112e-11
cardiac muscle cell differentiation	0.00562813
atrial cardiac muscle cell differentiation	0.0121835
ventricular cardiac muscle cell differentiation	0.00233041
lipid homeostasis	0.0253852
fatty acid homeostasis	0.00200887
acylglycerol homeostasis	0.00562813
phospholipid homeostasis	0.049646
Sertoli cell differentiation	0.0300515
Sertoli cell proliferation	0.000434718
granulosa cell differentiation	0.0467364
radial glial cell differentiation	0.0121835
notochord cell differentiation	0.0467364
retina development in camera-type eye	0.00233041
negative regulation of cardiac muscle cell proliferation	8.31485e-08
positive regulation of cardiac muscle cell proliferation	0.0394993
canonical Wnt receptor signaling pathway	0.0467364
somatotropin secreting cell differentiation	0.0252541
prolactin secreting cell differentiation	0.0202357
regulation of antisense RNA transcription	3.79485e-118
negative regulation of antisense RNA transcription	2.05334e-81
positive regulation of antisense RNA transcription	2.72011e-100
definitive hemopoiesis	0.0341878
hemangioblast cell differentiation	0.0467364
Notch signaling pathway involved in camera-type eye photoreceptor fate commitment	7.08164e-06
negative regulation of cell growth involved in contact inhibition	0.00197673
negative regulation of cell proliferation involved in contact inhibition	6.96799e-08
positive regulation of glial cell proliferation	0.0429376
negative regulation of glial cell proliferation	4.3188e-08
regulation of transcription initiation from RNA polymerase II promoter	1.04384e-52
positive regulation of transcription initiation from RNA polymerase II promoter	0.00070813
negative regulation of transcription involved in G1 phase of mitotic cell cycle	6.55888e-66
cardiac epithelial to mesenchymal transition	0.00167806
negative regulation of response to interferon-gamma	0.0111184
cardiac septum morphogenesis	0.00176563
ventricular septum morphogenesis	0.000394719
epithelium development	0.00225094
lung pattern specification process	8.42999e-07
epithelial tube branching involved in lung morphogenesis	0.0467364
branching involved in prostate gland morphogenesis	0.0257942
positive regulation of transcription involved in egg activation	2.72011e-100
lung cell differentiation	0.00137111
mesenchyme development	0.00393753
Clara cell differentiation	0.0257942
retinoic acid receptor signaling pathway involved in lung bud formation	0.000104784
regulation of transcription from RNA polymerase II promoter involved in lung bud formation	1.29237e-47
positive regulation of epithelial cell proliferation involved in lung bud dilation	0.0467364
Type I pneumocyte differentiation	0.0257942
Type II pneumocyte differentiation	0.0257942
activation of prostate induction by androgen receptor signaling pathway	1.31789e-10
smooth muscle cell differentiation involved in prostate glandular acinus development	0.00233041
muscle tissue development	5.27059e-05
skeletal muscle organ development	0.00373696
regulation of vitamin D biosynthetic process	0.0121835
neuroepithelial cell differentiation	0.0252541
negative regulation of mitotic anaphase-promoting complex activity	0.0128905
positive regulation of DNA-dependent transcription, termination	5.1195e-100
negative regulation of DNA-dependent transcription, termination	3.94339e-81
intestinal epithelial cell differentiation	0.0467364
regulation of transcription from RNA polymerase II promoter involved in mammary gland formation	1.29237e-47
negative regulation of mammary gland development in males by androgen receptor signaling pathway	1.31789e-10
white fat cell differentiation involved in mammary gland fat development	0.00701985
cell differentiation involved in salivary gland development	0.0467364
cell differentiation involved in embryonic placenta development	0.0252541
chorionic trophoblast cell differentiation	0.0467364
cell proliferation involved in embryonic placenta development	0.000434718
regulation of androgen receptor signaling pathway	0.00249496
negative regulation of androgen receptor signaling pathway	0.00101185
ectodermal placode formation	0.00070813
hair follicle placode formation	0.0467364
cell fate commitment involved in formation of primary germ layer	1.37472e-05
transforming growth factor beta receptor signaling pathway involved in primary germ layer cell fate commitment	5.27059e-05
BMP signaling pathway involved in mesodermal cell fate specification	0.00926242
positive regulation of Wnt receptor signaling pathway by BMP signaling pathway	0.00489719
positive regulation of mesodermal to mesenchymal transition involved in gastrulation	0.00603809
mesodermal to mesenchymal transition involved in gastrulation	0.0253852
inactivation of X chromosome by genetic imprinting	0.00070813
canonical Wnt receptor signaling pathway involved in neural plate anterior/posterior pattern formation	0.0121835
retinoic acid receptor signaling pathway involved in neural plate anterior/posterior pattern formation	0.000104784
transforming growth factor beta receptor signaling pathway involved in neural plate anterior/posterior pattern formation	5.27059e-05
regulation of canonical Wnt receptor signaling pathway	0.00299477
negative regulation of canonical Wnt receptor signaling pathway involved in neural plate anterior/posterior pattern formation	0.00373696
transforming growth factor receptor beta signaling pathway involved in oral/aboral axis specification	5.27059e-05
regulation of transcription involved in cell fate commitment	3.02081e-48
Notch signaling pathway involved in arterial endothelial cell fate commitment	7.08164e-06
patterning of lymph vessels	8.42999e-07
clearance of cells from fusion plate by epithelial to mesenchymal transition	0.00910629
limb basal epidermal cell differentiation	0.0111184
retinoic acid receptor signaling pathway involved in spinal cord dorsal/ventral patterning	0.000104784
neural plate pattern specification	8.42999e-07
regulation of hair cycle by canonical Wnt receptor signaling pathway	0.0150995
regulation of hair cycle by BMP signaling pathway	0.0122648
cardiac cell fate commitment	0.0467364
cardiac pacemaker cell differentiation	0.0121835
His-Purkinje system cell differentiation	0.0121835
regulation of ribosomal protein gene transcription from RNA polymerase II promoter	1.29237e-47
positive regulation of ribosomal protein gene transcription from RNA polymerase II promoter	4.71693e-84
coronary vasculature development	0.049646
regulation of transcription from RNA polymerase II promoter involved in kidney development	1.29237e-47
pattern specification involved in kidney development	1.67115e-06
cell differentiation involved in kidney development	0.0467364
negative regulation of cell growth involved in cardiac muscle cell development	0.00176563
muscle structure development	0.00619239
morphogenesis of a branching epithelium	0.0062682
lung ciliated cell differentiation	0.0257942
BMP signaling pathway involved in ureter morphogenesis	0.00926242
BMP signaling pathway involved in renal system segmentation	0.00926242
canonical Wnt receptor signaling pathway involved in metanephric kidney development	0.00489719
canonical Wnt receptor signaling pathway involved in mesonephros development	0.0121835
BMP signaling pathway involved in heart development	0.0122648
Notch signaling involved in heart development	7.08164e-06
canonical Wnt receptor signaling pathway involved in heart development	0.0150995
renal filtration cell differentiation	0.0452609
cell proliferation involved in heart morphogenesis	0.00023386
neural precursor cell proliferation	0.00129404
BMP signaling pathway involved in Malpighian tubule cell chemotaxis	0.00926242
Malpighian tubule tip cell differentiation	0.0467364
negative regulation of direction of cell growth	0.00197673
regulation of transcription from RNA polymerase II promoter in response to copper ion	2.10843e-46
positive regulation of transcription from RNA polymerase II promoter in response to copper ion	4.71693e-84
negative regulation of transcription from RNA polymerase II promoter in response to copper ion	3.32979e-66
positive regulation of transcription from RNA polymerase II promoter in response to cobalt ion	8.30984e-84
positive regulation of transcription from RNA polymerase II promoter in response to calcium ion	1.04835e-80
positive regulation of transcription from RNA polymerase II promoter in response to acidity	2.78932e-83
positive regulation of transcription from RNA polymerase II promoter in response to ethanol	8.30984e-84
regulation of transcription from RNA polymerase II promoter in response to hypoxia	0.0162748
positive regulation of sodium ion transport by positive regulation of transcription from RNA polymerase II promoter	2.78932e-83
positive regulation of peroxisome organization by positive regulation of transcription from RNA polymerase II promoter	4.71693e-84
positive regulation of ethanol catabolic process by positive regulation of transcription from RNA polymerase II promoter	4.71693e-84
positive regulation of sulfite transport by positive regulation of transcription from RNA polymerase II promoter	4.71693e-84
negative regulation of ceramide biosynthetic process by negative regulation of transcription from RNA Polymerase II promoter	3.32979e-66
regulation of transcription from RNA polymerase II promoter in response to methionine	1.29237e-47
regulation of replicative cell aging by regulation of transcription from RNA polymerase II promoter in response to caloric restriction	1.29237e-47
positive regulation of transcription from a mobile element promoter	2.72011e-100
connective tissue development	0.00762431
interstitial cell of Cajal differentiation	0.0467364
specification of axis polarity	3.17265e-06
protein-DNA complex assembly	0.000292033
regulation of molecular function	3.65145e-06
regulation of transcription by carbon monoxide	3.79485e-118
histone lysine demethylation	2.99701e-05
G1 to G0 transition	0.0117037
negative regulation of G0 to G1 transition	4.62335e-05
triglyceride homeostasis	0.00400698
fat cell proliferation	0.000434718
negative regulation of fat cell proliferation	2.53374e-08
hepatocyte differentiation	0.0252541
detection of hypoxia	0.0295894
histone H3-K36 demethylation	0.0467364
response to interleukin-1	0.0188361
vitamin D receptor signaling pathway	1.4913e-20
leukocyte proliferation	0.000679074
negative regulation of leukocyte proliferation	9.9623e-08
histone H3-K27 methylation	0.000184388
phosphorylation of RNA polymerase II C-terminal domain	2.46875e-23
chromatin maintenance	0.0140068
heterochromatin organization	0.0140068
response to growth factor stimulus	0.0013587
DNA-dependent transcriptional preinitiation complex assembly	0.0467364
regulation of production of small RNA involved in gene silencing by RNA	0.0294098
histone H3 deacetylation	2.70086e-08
histone H4 deacetylation	6.11359e-10
dephosphorylation of RNA polymerase II C-terminal domain	5.98975e-32
DNA conformation change	0.00248386
regulation of cell cycle arrest	0.00123205
spindle assembly checkpoint	1.22855e-06
mitotic cell cycle spindle checkpoint	7.08164e-06
cellular response to antibiotic	0.0202357
cellular response to retinoic acid	0.0062682
cellular response to organic substance	0.00471112
hair follicle cell proliferation	0.000434718
negative regulation of hair follicle cell proliferation	5.83052e-08
cellular response to interleukin-1	0.0062682
cellular response to growth factor stimulus	0.0237757
cellular response to steroid hormone stimulus	2.64782e-06
cellular response to estrogen stimulus	2.05754e-05
hemopoietic stem cell proliferation	0.000146366
positive regulation of histone H3-K14 acetylation	0.00105257
cellular response to hypoxia	0.000720173
cellular response to UV-A	0.00584052
cellular response to UV-C	0.033375
cellular response to endogenous stimulus	0.00789795
response to transforming growth factor beta stimulus	0.00248386
cellular response to transforming growth factor beta stimulus	0.00694563
histone H3-K56 deacetylation	0.00100891
transcriptional activation by promoter-enhancer looping	1.57819e-84
G1/S transition checkpoint	0.0454573
cell proliferation in bone marrow	0.000434718
mitotic cell cycle arrest	0.00372463
negative regulation of apoptotic process in bone marrow	0.00534089
BMP signaling pathway involved in nephric duct formation	0.00926242
histone H2B conserved C-terminal lysine ubiquitination	0.0467364
odontoblast differentiation	0.0202357
negative regulation of transcription involved in G1/S phase of mitotic cell cycle	1.25191e-69
positive regulation of transcription involved in G1/S phase of mitotic cell cycle	1.45714e-88
negative regulation of mesenchymal cell apoptotic process involved in nephron morphogenesis	0.00285216
renal system pattern specification	8.42999e-07
stem cell proliferation	0.000543457
negative regulation of branch elongation involved in ureteric bud branching by BMP signaling pathway	0.00926242
specification of ureteric bud anterior/posterior symmetry by BMP signaling pathway	0.00926242
cell proliferation involved in kidney development	0.000263999
negative regulation of glomerular mesangial cell proliferation	8.31485e-08
positive regulation of glomerular mesangial cell proliferation	0.036266
ureter smooth muscle cell differentiation	0.00233041
kidney smooth muscle cell differentiation	0.00070813
negative regulation of mesenchymal cell proliferation	3.61e-08
metanephric nephron tubule formation	0.0257942
negative regulation of canonical Wnt receptor signaling pathway involved in neural crest cell differentiation	0.00373696
pancreatic stellate cell proliferation	0.000434718
regulation of glycolysis by regulation of transcription from RNA polymerase II promoter	1.51833e-47
regulation of glycolysis by negative regulation of transcription from RNA polymerase II promoter	3.32979e-66
regulation of glycolysis by positive regulation of transcription from RNA polymerase II promoter	4.71693e-84
regulation of cellular ketone metabolic process by regulation of transcription from RNA polymerase II promoter	5.66594e-49
regulation of cellular ketone metabolic process by negative regulation of transcription from RNA polymerase II promoter	3.32979e-66
regulation of cellular ketone metabolic process by positive regulation of transcription from RNA polymerase II promoter	4.71693e-84
regulation of lipid transport by regulation of transcription from RNA polymerase II promoter	4.44064e-49
regulation of lipid transport by negative regulation of transcription from RNA polymerase II promoter	7.22174e-67
regulation of lipid transport by positive regulation of transcription from RNA polymerase II promoter	4.71693e-84
positive regulation of secondary heart field cardioblast proliferation	0.036266
cell cycle arrest in response to caffeine	0.0229701
response to actinomycin D	0.0257942
cell differentiation involved in spore germination	0.0467364
internode patterning	8.42999e-07
integument development	0.00603809
multicellular structure septum development	0.00357613
histone H3-K4 trimethylation	8.5696e-13
RNA-directed DNA methylation	8.31028e-09
hypoblast development	0.00357613
transforming growth factor beta receptor signaling pathway involved in primitive streak formation	5.27059e-05
negative regulation of transforming growth factor beta receptor signaling pathway involved in primitive streak formation	2.74859e-05
regulation of transforming growth factor beta receptor signaling pathway involved in primitive streak formation	0.00481058
regulation of transcription involved in anterior neural plate formation	1.29237e-47
regulation of transcription involved in posterior neural plate formation	1.29237e-47
positive regulation of cell cycle process	0.0467364
foam cell differentiation	0.0300515
positive regulation of heart induction by negative regulation of canonical Wnt receptor signaling pathway	0.00715333
negative regulation of canonical Wnt receptor signaling pathway	0.000875673
regulation of transmembrane receptor protein serine/threonine kinase signaling pathway	0.0452628
positive regulation of transmembrane receptor protein serine/threonine kinase signaling pathway	0.027445
negative regulation of transmembrane receptor protein serine/threonine kinase signaling pathway	6.72267e-05
mitochondrial DNA packaging	0.0257942
gene looping	0.000588381
transcriptional activation by promoter-terminator looping	4.71693e-84
regulation of 1-phosphatidylinositol-4-phosphate 5-kinase activity	0.0467364
regulation of transcription from RNA polymerase II promoter involved in somitogenesis	1.29237e-47
positive regulation of histone H4 acetylation	0.00241684
negative regulation of histone H4 acetylation	0.0121835
retinoic acid receptor signaling pathway involved in somitogenesis	0.000104784
cell proliferation involved in imaginal disc-derived wing morphogenesis	0.000434718
positive regulation of transcription involved in G2/M-phase of mitotic cell cycle	8.30984e-84
nitrogen catabolite regulation of transcription	6.35405e-118
nitrogen catabolite activation of transcription	6.07098e-101
nitrogen catabolite repression of transcription	2.05334e-81
positive regulation of neural crest formation	0.00603809
negative regulation of neural crest formation	0.0111184
positive regulation of cell aging	0.0257942
sepal giant cell differentiation	0.00701985
socket cell differentiation	0.00701985
histone H3-K56 acetylation	1.32537e-07
histone H3-K56 acetylation in response to DNA damage	0.000121384
neuronal stem cell maintenance	0.00619239
negative regulation of transcription from RNA polymerase II promoter in response to stress	1.27221e-65
positive regulation of fatty acid beta-oxidation by positive regulation of transcription from RNA polymerase II promoter	5.14082e-83
positive regulation of transcription from RNA polymerase II promoter in response to methylglyoxal	4.71693e-84
regulation of potassium ion concentration by positive regulation of transcription from RNA polymerase II promoter	4.71693e-84
chorionic trophoblast cell proliferation	0.000434718
regulation of transcription from RNA polymerase II promoter involved in determination of left/right symmetry	1.29237e-47
negative regulation of histone H3-K9 dimethylation	0.0467364
positive regulation of histone H3-K9 trimethylation	1.41649e-05
plastid DNA packaging	0.0257942
negative regulation of apoptotic process involved in metanephric collecting duct development	0.00285216
negative regulation of apoptotic process involved in metanephric nephron tubule development	0.00285216
positive regulation of mating type switching by regulation of transcription from RNA polymerase II promoter	1.29237e-47
positive regulation of inositol biosynthetic process by positive regulation of transcription from RNA polymerase II promoter	4.71693e-84
regulation of thiamine biosynthetic process by regulation of transcription from RNA polymerase II promoter	1.29237e-47
negative regulation of cell-cell adhesion by negative regulation of transcription from RNA polymerase II promoter	6.55888e-66
regulation of vesicle-mediated transport by regulation of transcription from RNA polymerase II promoter	1.05896e-46
regulation of glucose import by regulation of transcription from RNA polymerase II promoter	6.09209e-48
regulation of cAMP-mediated signaling by regulation of transcription from RNA polymerase II promoter	2.59304e-47
regulation of transport by negative regulation of transcription from RNA polymerase II promoter	3.32979e-66
regulation of iron ion transport by regulation of transcription from RNA polymerase II promoter	1.29237e-47
regulation of meiosis by regulation of transcription from RNA polymerase II promoter	1.29237e-47
regulation of carbohydrate metabolic process by regulation of transcription from RNA polymerase II promoter	1.29237e-47
positive regulation of DNA repair by positive regulation of transcription from RNA polymerase II promoter	2.84723e-82
regulation of cytokinetic cell separation by regulation of transcription from RNA polymerase II promoter	1.29237e-47
regulation of conjugation with cellular fusion by regulation of transcription from RNA polymerase II promoter	1.29237e-47
regulation of histone modification by regulation of transcription from RNA polymerase II promoter	2.59304e-47
regulation of histone acetylation by regulation of transcription from RNA polymerase II promoter	3.02081e-48
regulation of histone methylation by regulation of transcription from RNA polymerase II promoter	1.29237e-47
positive regulation of phospholipid biosynthetic process by positive regulation of transcription from RNA polymerase II promoter	4.71693e-84
regulation of cell cycle cytokinesis by regulation of transcription from RNA polymerase II promoter	1.29237e-47
regulation of fungal-type cell wall biogenesis by regulation of transcription from RNA polymerase II promoter	1.29237e-47
regulation of 4,6-pyruvylated galactose residue biosynthetic process by regulation of transcription from RNA polymerase II promoter	1.29237e-47
positive regulation of purine nucleotide biosynthetic process by positive regulation of transcription from RNA polymerase II promoter	4.71693e-84
positive regulation of cellular alcohol catabolic process by positive regulation of transcription from RNA polymerase II promoter	4.71693e-84
positive regulation of mating type switching by positive regulation of transcription from RNA polymerase II promoter	4.71693e-84
regulation of cellular response to oxidative stress by regulation of transcription from RNA polymerase II promoter	1.29237e-47
regulation of pyrimidine nucleotide biosynthetic process by positive regulation of transcription from RNA polymerase II promoter	1.29237e-47
negative regulation of invasive growth in response to glucose limitation by negative regulation of transcription from RNA polymerase II promoter	3.32979e-66
positive regulation of pseudohyphal growth by positive regulation of transcription from RNA polymerase II promoter	4.71693e-84
negative regulation of pseudohyphal growth by negative regulation of transcription from RNA polymerase II promoter	3.32979e-66
negative regulation of cellular response to alkalinity by negative regulation of transcription from RNA polymerase II promoter	3.32979e-66
negative regulation of cellular hyperosmotic salinity response by negative regulation of transcription from RNA polymerase II promoter	3.32979e-66
negative regulation of inositol biosynthetic process by negative regulation of transcription from RNA polymerase II promoter	3.32979e-66
negative regulation of phosphatidylcholine biosynthetic process by negative regulation of transcription from RNA polymerase II promoter	3.32979e-66
negative regulation of mating type switching by negative regulation of transcription from RNA polymerase II promoter	3.32979e-66
positive regulation of meiosis by negative regulation of transcription from RNA polymerase II promoter	3.32979e-66
positive regulation of meiosis by positive regulation of transcription from RNA polymerase II promoter	4.71693e-84
negative regulation of G1/S transition of mitotic cell cycle by negative regulation of transcription from RNA polymerase II promoter	1.03137e-66
positive regulation of sulfate assimilation by positive regulation of transcription from RNA polymerase II promoter	4.71693e-84
positive regulation of flocculation via cell wall protein-carbohydrate interaction by positive regulation of transcription from RNA polymerase II promoter	4.71693e-84
negative regulation of phosphatidylserine biosynthetic process by negative regulation of transcription from RNA polymerase II promoter	3.32979e-66
regulation of phenotypic switching by regulation of transcription from RNA polymerase II promoter	1.29237e-47
positive regulation of phenotypic switching by regulation of transcription from RNA polymerase II promoter	1.29237e-47
negative regulation of phenotypic switching by regulation of transcription from RNA polymerase II promoter	1.29237e-47
regulation of transcription from RNA polymerase II promoter by calcium-mediated signaling	2.30992e-42
positive regulation of transcription from RNA polymerase II promoter by calcium-mediated signaling	2.15454e-79
regulation of transcription from RNA polymerase II promoter during M/G1 transition of mitotic cell cycle	1.29237e-47
transforming growth factor beta receptor signaling pathway involved in regulation of multicellular organism growth	5.27059e-05
gene expression involved in extracellular matrix organization	1.18127e-07
regulation of transcription from RNA polymerase II promoter involved in heart development	1.29237e-47
negative regulation of transcription from RNA polymerase II promoter involved in heart development	3.32979e-66
positive regulation of transcription from RNA polymerase II promoter involved in heart development	4.71693e-84
positive regulation of transcription from RNA polymerase II promoter involved in defense response to fungus	4.71693e-84
negative regulation of SREBP signaling pathway by negative regulation of DNA binding	0.00926242
negative regulation of canonical Wnt receptor signaling pathway involved in cardiac muscle cell fate commitment	0.00596996
regulation of gene expression involved in extracellular matrix organization	0.0128358
negative regulation of gene expression involved in extracellular matrix organization	0.00694563
positive regulation of gene expression involved in extracellular matrix organization	6.67627e-07
negative regulation of DNA damage checkpoint	0.000109702
regulation of male gonad development	0.00461203
positive regulation of male gonad development	0.00100891
negative regulation of canonical Wnt receptor signaling pathway involved in controlling type B pancreatic cell proliferation	0.00373696
negative regulation of mammary stem cell proliferation	5.83052e-08
negative regulation of leukocyte apoptotic process	0.010931
positive regulation of macrophage apoptotic process	0.0467364
regulation of cellular macromolecule biosynthetic process	1.53537e-119
negative regulation of cellular macromolecule biosynthetic process	9.64782e-74
negative regulation of cell proliferation involved in heart morphogenesis	5.83052e-08
regulation of DNA-dependent transcription, initiation	2.6975e-118
negative regulation of DNA-dependent transcription, initiation	5.41035e-80
positive regulation of DNA-dependent transcription, initiation	2.72011e-100
negative regulation of neural precursor cell proliferation	6.33958e-09
negative regulation of pseudohyphal growth	0.00197673
negative regulation of pancreatic stellate cell proliferation	5.83052e-08
regulation of rRNA processing	0.04148
regulation of tRNA processing	0.0294098
positive regulation of reproductive process	0.04741
negative regulation of male germ cell proliferation	6.96799e-08
negative regulation of fibroblast apoptotic process	0.00534089
negative regulation of hepatocyte proliferation	0.0253852
negative regulation of endothelial cell apoptotic process	0.00217852
negative regulation of cell proliferation involved in compound eye morphogenesis	5.83052e-08
regulation of fatty acid biosynthetic process by regulation of transcription from RNA polymerase II promoter	3.9756e-47
negative regulation of cell proliferation involved in mesonephros development	5.83052e-08
positive regulation of histone H3-K9 acetylation	0.00241684
negative regulation of stem cell proliferation	5.83052e-08
positive regulation of stem cell proliferation	0.0394993
negative regulation of type B pancreatic cell apoptotic process	0.00534089
regulation of transcription regulatory region DNA binding	0.000426752
negative regulation of transcription regulatory region DNA binding	0.00167806
positive regulation of transcription regulatory region DNA binding	0.00148047
regulation of maintenance of meiotic sister chromatid cohesion, centromeric	0.00241684
regulation of maintenance of mitotic sister chromatid cohesion, centromeric	0.00241684
positive regulation of transcription from RNA polymerase II promoter involved in smooth muscle cell differentiation	4.71693e-84
negative regulation of stem cell differentiation	0.049646
regulation of mesenchymal stem cell differentiation	0.0257942
regulation of peptidyl-lysine acetylation	0.0467364
negative regulation of peptidyl-lysine acetylation	0.0121835
positive regulation of peptidyl-lysine acetylation	0.00101185
positive regulation of transcription from RNA polymerase II promoter involved in norepinephrine biosynthetic process	4.71693e-84
regulation of cellular senescence	0.00105257
positive regulation of cellular senescence	0.0467364
histone H4 acetylation involved in response to DNA damage stimulus	5.46798e-08
negative regulation of double-strand break repair	0.0257942
cell proliferation involved in heart valve development	0.00023386
regulation of epithelial cell proliferation involved in lung morphogenesis	0.0257942
negative regulation of epithelial cell proliferation involved in lung morphogenesis	0.0253852
Notch signaling pathway involved in negative regulation of venous endothelial cell fate commitment	7.08164e-06
positive regulation of amniotic stem cell differentiation	0.0467364
negative regulation of endocardial cushion to mesenchymal transition involved in heart valve formation	0.0111184
positive regulation of endocardial cushion to mesenchymal transition involved in heart valve formation	0.00603809
regulation of termination of RNA polymerase II transcription, poly(A)-coupled	1.29237e-47
negative regulation of anoikis	0.00322091
negative regulation of myoblast proliferation	5.83052e-08
negative regulation of transcription from RNA polymerase II promoter involved in smooth muscle cell differentiation	3.32979e-66
regulation of transcription from RNA polymerase II promoter involved in detection of glucose	1.29237e-47
positive regulation of forebrain neuron differentiation	0.000674848
negative regulation of skeletal muscle cell differentiation	0.00105257
negative regulation of response to DNA damage stimulus	0.0223673
negative regulation of double-strand break repair via nonhomologous end joining	0.0467364
positive regulation of tongue muscle cell differentiation	6.56335e-05
negative regulation of mesenchymal cell apoptotic process	0.00169114
regulation of RNA biosynthetic process	4.54099e-118
CLUST-3
rRNA modification	4.25016e-17
nuclear-transcribed mRNA catabolic process, nonsense-mediated decay	1.08861e-55
assembly of spliceosomal tri-snRNP	0.00608888
spliceosomal complex assembly	7.26449e-14
nuclear-transcribed mRNA catabolic process, deadenylation-dependent decay	2.96418e-11
nuclear-transcribed mRNA poly(A) tail shortening	5.87336e-14
nuclear-transcribed mRNA catabolic process, exonucleolytic	8.43924e-12
mRNA trans splicing, via spliceosome	1.84059e-82
RNA splicing, via transesterification reactions	5.07908e-83
RNA splicing, via transesterification reactions with guanosine as nucleophile	2.23235e-16
RNA splicing, via transesterification reactions with bulged adenosine as nucleophile	2.60406e-85
RNA exon ligation	1.88844e-64
tRNA-type intron splice site recognition and cleavage	2.18192e-13
alternative mRNA splicing, via spliceosome	1.00146e-83
regulation of alternative mRNA splicing, via spliceosome	0.000162642
spliceosomal snRNP assembly	1.29737e-13
mRNA 3'-splice site recognition	4.29087e-07
RNA splicing, via endonucleolytic cleavage and ligation	3.00215e-81
mRNA 5'-splice site recognition	0.00275084
mRNA splicing, via spliceosome	4.84922e-86
endonucleolytic cleavage in ITS1 to separate SSU-rRNA from 5.8S rRNA and LSU-rRNA from tricistronic rRNA transcript (SSU-rRNA, 5.8S rRNA, LSU-rRNA)	0.0120058
maturation of 5.8S rRNA	5.2318e-18
maturation of SSU-rRNA from tricistronic rRNA transcript (SSU-rRNA, 5.8S rRNA, LSU-rRNA)	0.0120058
maturation of LSU-rRNA	8.18763e-20
maturation of 2S rRNA	5.2124e-18
maturation of 4.5S rRNA	5.2124e-18
endonucleolytic cleavage of tricistronic rRNA transcript (SSU-rRNA, 5.8S rRNA, LSU-rRNA)	0.0120058
maturation of 5S rRNA	5.2124e-18
nuclear-transcribed mRNA catabolic process	8.52984e-65
mitochondrial RNA metabolic process	3.39278e-64
mitochondrial RNA processing	6.99708e-09
RNA 5'-end processing	7.49116e-14
cytoplasmic translation	1.73239e-46
cytoplasmic translational elongation	2.25452e-63
cytoplasmic translational initiation	3.95706e-52
cytoplasmic translational termination	1.04463e-59
cilium movement	0.00315393
ferredoxin metabolic process	2.62214e-28
DNA-dependent transcription, termination	3.71844e-09
rRNA processing	1.92339e-18
termination of RNA polymerase II transcription	1.33509e-17
7-methylguanosine mRNA capping	3.32781e-21
mRNA splice site selection	1.93974e-07
mRNA polyadenylation	3.32957e-13
mRNA cleavage	4.8166e-34
RNA processing	6.79622e-139
mRNA processing	2.97737e-128
histone mRNA 3'-end processing	3.21364e-20
tRNA metabolic process	1.25237e-09
RNA catabolic process	1.99846e-64
mRNA catabolic process	8.67092e-55
RNA export from nucleus	1.71498e-13
mRNA export from nucleus	9.39194e-13
translation	1.13542e-28
translational initiation	1.38703e-52
translational elongation	2.76464e-61
translational termination	3.09508e-58
regulation of translation	0.000130261
tRNA aminoacylation for protein translation	0.0036699
alanyl-tRNA aminoacylation	0.0036699
arginyl-tRNA aminoacylation	0.0036699
asparaginyl-tRNA aminoacylation	0.0036699
aspartyl-tRNA aminoacylation	0.0036699
cysteinyl-tRNA aminoacylation	0.0036699
glutamyl-tRNA aminoacylation	0.0036699
glutaminyl-tRNA aminoacylation	0.0036699
glycyl-tRNA aminoacylation	0.0036699
histidyl-tRNA aminoacylation	0.0036699
isoleucyl-tRNA aminoacylation	0.0036699
leucyl-tRNA aminoacylation	0.0036699
lysyl-tRNA aminoacylation	0.0036699
methionyl-tRNA aminoacylation	0.0036699
phenylalanyl-tRNA aminoacylation	0.0036699
prolyl-tRNA aminoacylation	0.0036699
seryl-tRNA aminoacylation	0.0036699
threonyl-tRNA aminoacylation	0.0036699
tryptophanyl-tRNA aminoacylation	0.0036699
tyrosyl-tRNA aminoacylation	0.0036699
valyl-tRNA aminoacylation	0.0036699
translational readthrough	6.96153e-56
translational frameshifting	2.25452e-63
protein folding	9.18195e-25
cellular protein modification process	6.53223e-09
signal peptide processing	2.87493e-26
cotranslational protein targeting to membrane	2.13574e-49
SRP-dependent cotranslational protein targeting to membrane	1.53911e-53
vacuolar protein processing	3.49704e-26
Notch receptor processing	2.13482e-26
negative regulation of oskar mRNA translation	0.0137853
biological_process	2.95177e-07
histone mRNA metabolic process	2.51754e-57
RNA splicing	2.60406e-85
glycoprotein biosynthetic process	4.73458e-45
RNA modification	2.24166e-65
cellular process	0.0135768
chloroplast mRNA processing	5.86139e-31
gene expression	5.43024e-85
RNA secondary structure unwinding	3.39814e-65
miRNA metabolic process	9.57498e-15
microtubule-based transport	0.0036699
viral reproduction	5.61067e-10
RNA metabolic process	4.39077e-77
mRNA metabolic process	5.46466e-93
rRNA metabolic process	5.86139e-31
snRNA metabolic process	1.25237e-09
snoRNA metabolic process	1.75327e-13
mRNA modification	3.33981e-54
poly(A)+ mRNA export from nucleus	2.98319e-12
negative regulation of translation	0.0036699
viral infectious cycle	1.04463e-59
viral transcription	1.54844e-57
(delayed) early viral mRNA transcription	1.04463e-59
immediate early viral mRNA transcription	1.04463e-59
late viral mRNA transcription	3.09508e-58
protein metabolic process	4.63774e-20
viral reproductive process	2.09138e-44
ribonucleoprotein complex biogenesis	3.59188e-13
ribonucleoprotein complex assembly	2.21182e-36
protein repair	9.87151e-29
maturation of SSU-rRNA	8.18763e-20
termination of RNA polymerase II transcription, poly(A)-coupled	2.04699e-18
termination of RNA polymerase II transcription, exosome-dependent	2.04699e-18
UFP-specific transcription factor mRNA processing involved in endoplasmic reticulum unfolded protein response	5.86139e-31
dsRNA fragmentation	2.18192e-13
pre-miRNA processing	0.00608888
RNA 3'-end processing	1.31952e-27
mRNA 3'-end processing	1.51944e-33
rRNA 3'-end processing	2.53579e-19
chloroplast RNA processing	2.18192e-13
polycistronic mRNA processing	5.86139e-31
mRNA export from nucleus in response to heat stress	1.33153e-10
mitochondrial translation	9.79351e-42
plastid translation	1.73239e-46
RNA biosynthetic process	7.30891e-53
negative regulation of RNA splicing	8.85971e-10
positive regulation of RNA splicing	0.0161142
conversion of ds siRNA to ss siRNA involved in RNA interference	2.18192e-13
snoRNA splicing	2.57073e-81
RNA folding	1.88844e-64
alignment of 3' and 5' splice sites of mRNA	1.09777e-05
ncRNA processing	9.9118e-44
21U-RNA metabolic process	1.75327e-13
piRNA metabolic process	8.43924e-12
cellular macromolecule biosynthetic process	4.12768e-31
ncRNA metabolic process	3.39278e-64
ncRNA catabolic process	1.24106e-15
mitochondrial protein processing	4.496e-26
sterol regulatory element binding protein cleavage	3.49704e-26
negative regulation of translation involved in gene silencing by miRNA	0.000121833
pre-miRNA 3'-end processing	0.00608888
RNA capping	4.25708e-13
negative regulation of translation, ncRNA-mediated	2.52401e-06
RNA repair	5.71148e-64
ribosomal large subunit biogenesis	0.000121862
ribosomal small subunit biogenesis	4.361e-05
antisense RNA metabolic process	1.75327e-13
tRNA aminoacylation	0.00863708
macromolecule metabolic process	8.51118e-82
protein unfolding	2.62214e-28
regulation of RNA splicing	0.000650776
cellular protein complex disassembly	5.85742e-59
exonucleolytic nuclear-transcribed mRNA catabolic process involved in deadenylation-dependent decay	2.36476e-11
negative regulation by symbiont of host translation	0.0137853
cellular protein catabolic process	7.49367e-26
cellular macromolecule metabolic process	2.25481e-41
cellular protein metabolic process	5.18517e-21
protein targeting to ER	3.76548e-48
mRNA cis splicing, via spliceosome	2.48674e-83
negative regulation of translational elongation	0.0137853
positive regulation of translational elongation	0.00817091
negative regulation of translational fidelity	0.00316566
positive regulation of translational fidelity	0.00817091
negative regulation of translational initiation	0.00240479
positive regulation of translational initiation	0.0349673
positive regulation of translation, ncRNA-mediated	0.0335638
positive regulation of oskar mRNA translation	0.0335638
rhodopsin metabolic process	2.62214e-28
intronless viral mRNA export from host nucleus	5.78276e-11
regulation of mRNA splicing, via spliceosome	4.88698e-11
negative regulation of mRNA splicing, via spliceosome	1.05673e-09
mRNA stabilization	0.00137449
cellular process involved in reproduction	9.4455e-41
negative regulation of mRNA processing	1.69905e-06
microtubule sliding	0.0021206
mRNA transport	5.25642e-13
chromosome movement towards spindle pole	0.00584945
mRNA splicing, via endonucleolytic cleavage and ligation	5.86139e-31
HAC1-type intron splice site recognition and cleavage	2.18192e-13
mitochondrial translational initiation	3.95706e-52
mitochondrial translational elongation	5.89855e-62
mitochondrial translational termination	5.85742e-59
tRNA aminoacylation for mitochondrial protein translation	0.0036699
negative regulation of mitochondrial translation	0.0137853
positive regulation of mitochondrial translation	0.0335638
nuclear-transcribed mRNA catabolic process, 3'-5' exonucleolytic nonsense-mediated decay	1.01676e-67
nuclear-transcribed mRNA catabolic process, 5'-3' exonucleolytic nonsense-mediated decay	8.17296e-55
trans-translation	2.25452e-63
CRD-mediated mRNA stabilization	0.000330497
CUT metabolic process	9.57498e-15
histone mRNA catabolic process	5.3022e-05
rescue of stalled ribosome	1.73737e-57
CAAX-box protein maturation	1.2824e-28
nucleic acid metabolic process	1.47201e-57
insulin biosynthetic process	1.73239e-46
gene expression involved in extracellular matrix organization	5.43024e-85
chloroplast rRNA processing	5.2124e-18
negative regulation of cytoplasmic translation	0.0137853
positive regulation of cytoplasmic translation	0.0335638
CLUST-4
two-component signal transduction system (phosphorelay)	1.85323e-29
MAPK cascade involved in osmosensory signaling pathway	2.68757e-05
MAPK cascade	3.70962e-07
activation of MAPKK activity involved in osmosensory signaling pathway	5.82669e-09
activation of MAPKK activity	3.83397e-18
activation of MAPK activity	2.43051e-19
MAPK cascade involved in cell wall biogenesis	2.68757e-05
activation of MAPKK activity involved in cell wall biogenesis	5.82669e-09
microtubule cytoskeleton organization	0.00951899
allantoin catabolic process	0.00744752
cytokinesis after mitosis	0.0328187
pheromone-dependent signal transduction involved in conjugation with cellular fusion	0.0234319
signal transduction involved in conjugation with mutual genetic exchange	0.0234319
conjugant formation	0.0002879
regulation of cell shape during vegetative growth phase	5.3402e-07
cytokinesis by cell plate formation	0.0322562
signal transduction involved in filamentous growth	1.84834e-29
cartilage condensation	0.000823117
angiogenesis	0.000160816
vasculogenesis	0.0309725
ameboidal cell migration	2.40654e-07
neuron migration	1.87151e-05
cell activation	2.34312e-27
G-protein coupled receptor signaling pathway, coupled to S1P second messenger	0.0234319
inner cell mass cell proliferation	4.31915e-05
trophectodermal cell proliferation	4.31915e-05
tissue homeostasis	0.0444422
regulation of protein phosphorylation	4.20608e-07
negative regulation of protein phosphorylation	0.00070801
positive regulation of protein phosphorylation	3.79133e-14
regulation of cell-matrix adhesion	0.000167147
positive regulation of cell-matrix adhesion	0.00951899
regulation of cytokine-mediated signaling pathway	3.50588e-09
inhibitory G-protein coupled receptor phosphorylation	2.79133e-12
desensitization of G-protein coupled receptor protein signaling pathway by arrestin	0.00565053
sprouting angiogenesis	0.000345661
intussusceptive angiogenesis	0.00159778
regulation of cell adhesion involved in intussusceptive angiogenesis	0.00951899
positive regulation of mesenchymal cell proliferation	1.6566e-10
mammary stem cell proliferation	4.31915e-05
hepatocyte cell migration	1.62189e-06
wound healing involved in inflammatory response	5.77202e-05
adaptive immune response	0.000449328
organ or tissue specific immune response	0.021917
cell activation involved in immune response	2.42587e-06
follicular dendritic cell activation	0.000529554
mast cell activation involved in immune response	0.0239792
T cell activation involved in immune response	2.37188e-06
T cell differentiation involved in immune response	0.00617088
B cell activation involved in immune response	0.00298745
immature B cell differentiation	0.00877663
mature B cell differentiation	0.0288706
cytokine production involved in immune response	0.0209213
immune system process	1.00869e-08
platelet activating factor production	0.0482531
immune response to tumor cell	0.021917
immune response-activating cell surface receptor signaling pathway	0.00259379
inflammatory response to antigenic stimulus	0.000715136
adaptive immune response based on somatic recombination of immune receptors built from leucine-rich repeat domains	0.00172873
adaptive immune response based on somatic recombination of immune receptors built from immunoglobulin superfamily domains	0.0121071
leukocyte differentiation	0.00270746
leukocyte migration involved in immune response	6.37972e-26
leukocyte migration involved in inflammatory response	6.37972e-26
cytokine production involved in inflammatory response	0.0482531
myeloid leukocyte differentiation	0.00746965
platelet degranulation	0.00944946
respiratory burst involved in defense response	0.0322562
positive regulation of leukocyte migration	2.12223e-11
regulation of leukocyte chemotaxis	0.0444422
positive regulation of leukocyte chemotaxis	0.0441054
immune response-regulating signaling pathway	1.07403e-31
immune response-regulating cell surface receptor signaling pathway	3.38568e-11
negative regulation of peptide secretion	0.0239792
regulation of inflammatory response to antigenic stimulus	0.0341361
heart morphogenesis	0.0015852
mesodermal-endodermal cell signaling	1.18031e-06
endodermal-mesodermal cell signaling	1.04926e-06
cardioblast proliferation	4.31915e-05
endocardial cushion fusion	0.0002879
cell proliferation involved in atrial ventricular junction remodeling	4.31915e-05
heart rudiment morphogenesis	0.0482531
cardioblast cell midline fusion	0.0002879
negative regulation of extracellular matrix constituent secretion	0.00744752
lamellipodium assembly involved in ameboidal cell migration	6.24376e-05
cell-matrix adhesion involved in ameboidal cell migration	0.0108477
cell-cell adhesion involved in ameboidal cell migration	0.0002879
sphingosine-1-phosphate signaling pathway	0.0234319
cell-cell signaling involved in amphid sensory organ development	1.04926e-06
cell adhesion involved in retrograde extension	5.37818e-10
growth plate cartilage chondrocyte proliferation	4.68486e-05
chondrocyte intercalation involved in growth plate cartilage morphogenesis	1.62189e-06
regulation of cell adhesion involved in growth plate cartilage morphogenesis	0.00951899
regulation of glycogen biosynthetic process	0.0116827
glucose 1-phosphate phosphorylation	0.0482531
deoxyribose 5-phosphate phosphorylation	0.0482531
succinate metabolic process	0.0482531
oxaloacetate metabolic process	0.00744752
GTP catabolic process	1.57402e-05
regulation of DNA replication	3.40386e-06
cellular protein modification process	0.00090501
protein phosphorylation	5.20281e-26
negative regulation of protein kinase activity	0.000136467
isoleucine metabolic process	0.00744752
valine metabolic process	0.0482531
creatinine catabolic process	0.0482531
protein import into nucleus	0.0267749
phosphatidylinositol biosynthetic process	0.000518367
exocytosis	0.00597413
endocytosis	0.00702232
receptor-mediated endocytosis	0.00114991
phagocytosis	0.00211248
phagocytosis, engulfment	0.0322562
apoptotic process	8.74031e-07
induction of apoptosis	0.0100285
cellular component movement	2.50949e-09
substrate-dependent cell migration	1.10332e-07
substrate-dependent cell migration, cell extension	0.0482531
negative regulation of cell adhesion involved in substrate-bound cell migration	1.13927e-05
chemotaxis	1.15624e-30
defense response	0.0482531
inflammatory response	0.0176962
humoral immune response	0.0444422
DNA damage induced protein phosphorylation	2.00693e-09
ER-nucleus signaling pathway	1.08918e-27
cytoskeleton organization	4.71569e-09
actin filament organization	4.28528e-12
cytoskeletal anchoring at plasma membrane	0.000292843
microtubule-based movement	7.00422e-09
cell-cell junction assembly	0.000497575
cell-substrate junction assembly	0.00971782
cell communication	1.04926e-06
cell adhesion	7.03057e-14
homophilic cell adhesion	1.87408e-05
heterophilic cell-cell adhesion	0.00187009
neuron cell-cell adhesion	0.000305466
leukocyte cell-cell adhesion	9.06158e-08
cell-matrix adhesion	0.0107434
calcium-independent cell-matrix adhesion	0.0108477
negative regulation of cell adhesion	6.76839e-08
signal transduction	5.09396e-40
cell surface receptor signaling pathway	2.8977e-37
enzyme linked receptor protein signaling pathway	9.13661e-27
transmembrane receptor protein tyrosine kinase signaling pathway	5.63206e-53
signal complex assembly	0.000505088
epidermal growth factor receptor signaling pathway	2.11754e-18
epidermal growth factor catabolic process	0.000187718
negative regulation of epidermal growth factor-activated receptor activity	9.98301e-11
regulation of epidermal growth factor-activated receptor activity	4.13757e-05
common-partner SMAD protein phosphorylation	3.10547e-12
transmembrane receptor protein tyrosine phosphatase signaling pathway	3.0406e-05
G-protein coupled receptor signaling pathway	2.20573e-09
phospholipase C-activating G-protein coupled receptor signaling pathway	0.00722717
activation of phospholipase C activity	3.76641e-05
elevation of cytosolic calcium ion concentration	0.00344493
protein kinase C-activating G-protein coupled receptor signaling pathway	0.0416282
serotonin receptor signaling pathway	0.0131729
octopamine or tyramine signaling pathway	0.0234319
dopamine receptor signaling pathway	0.0262469
G-protein coupled acetylcholine receptor signaling pathway	0.0153906
gamma-aminobutyric acid signaling pathway	0.030187
glutamate receptor signaling pathway	1.61843e-07
tachykinin receptor signaling pathway	0.0142214
neuropeptide signaling pathway	0.0337416
Notch signaling pathway	3.5705e-05
smoothened signaling pathway	1.61843e-07
signal transduction downstream of smoothened	3.02935e-06
integrin-mediated signaling pathway	6.80941e-17
osmosensory signaling pathway	9.06576e-30
intracellular protein kinase cascade	9.41231e-18
I-kappaB kinase/NF-kappaB cascade	0.0292708
I-kappaB phosphorylation	6.33601e-12
activation of JNKK activity	2.52844e-08
activation of JUN kinase activity	0.00558792
JUN phosphorylation	3.98304e-12
JAK-STAT cascade	9.6058e-10
tyrosine phosphorylation of STAT protein	3.89052e-24
small GTPase mediated signal transduction	2.08218e-46
Ras protein signal transduction	3.17357e-51
Rho protein signal transduction	2.84651e-22
cell-cell signaling	0.000276723
synaptic transmission	0.000695535
ovarian follicle cell migration	1.62189e-06
ovarian follicle cell-cell adhesion	0.0002879
egg activation	0.00219869
dorsal closure, spreading of leading edge cells	1.62189e-06
neuroblast activation	0.000529554
axon guidance	3.27356e-26
visceral mesoderm-endoderm interaction involved in midgut development	1.04926e-06
ectoderm and mesoderm interaction	1.04926e-06
gonadal mesoderm development	0.00617088
blood coagulation	7.5159e-34
hemostasis	1.6419e-34
phototransduction	1.84834e-29
neuron recognition	0.00856392
motor axon guidance	7.63085e-26
Toll signaling pathway	3.42545e-05
actin polymerization or depolymerization	1.58453e-08
positive regulation of cell proliferation	9.01966e-12
negative regulation of cell proliferation	0.0282163
insulin receptor signaling pathway	5.5437e-27
torso signaling pathway	2.86545e-20
female germline ring canal formation, actin assembly	0.000944165
gurken receptor signaling pathway	2.11754e-18
glial cell migration	7.82486e-07
germ cell migration	4.57307e-06
regulation of cell shape	2.67937e-07
chaeta morphogenesis	0.00831053
fibroblast growth factor receptor signaling pathway	1.11703e-27
induction of apoptosis by extracellular signals	0.0377287
isoleucine biosynthetic process	0.0239792
purine ribonucleotide catabolic process	0.00410583
purine ribonucleoside triphosphate catabolic process	0.00441083
phage shock	0.0459227
response to wounding	1.95331e-06
anatomical structure morphogenesis	0.0273956
hormone-mediated signaling pathway	9.06576e-30
carbohydrate mediated signaling	9.06576e-30
photosynthetic phosphorylation	0.0482531
salicylic acid mediated signaling pathway	1.84834e-29
pollen tube adhesion	0.0002879
defense response signaling pathway, resistance gene-dependent	1.85323e-29
pollen adhesion	0.0002879
leaf morphogenesis	0.00831053
regulation of signal transduction	4.45858e-26
positive regulation of signal transduction	3.83523e-12
negative regulation of signal transduction	0.000749589
cellular process	0.00266194
cell-matrix recognition	0.0322562
red or far-red light signaling pathway	1.84834e-29
chloroplast-nucleus signaling pathway	1.84834e-29
zygote asymmetric cytokinesis in embryo sac	0.0482531
wax metabolic process	0.0322562
pollen tube guidance	0.0158468
defense response signaling pathway, resistance gene-independent	1.85323e-29
suberin biosynthetic process	0.0322562
bract morphogenesis	0.00831053
mesenchymal cell proliferation	2.79164e-05
positive regulation of phospholipase activity	0.000124352
positive regulation of calcium ion transport into cytosol	0.0121071
regulation of activation of Janus kinase activity	0.000566664
positive regulation of activation of Janus kinase activity	1.36366e-05
regulation of platelet activation	0.000505088
negative regulation of platelet activation	0.0211021
regulation of endothelial cell migration	0.00187009
positive regulation of endothelial cell migration	1.22474e-11
epithelial cell migration	0.00575916
positive regulation of epithelial cell migration	9.2228e-13
negative regulation of muscle cell apoptotic process	0.0164302
cell-cell signaling involved in quorum sensing	1.04926e-06
protein kinase A signaling cascade	0.00116677
positive regulation of intracellular protein kinase cascade	5.89104e-07
negative regulation of intracellular protein kinase cascade	0.0002879
positive regulation of fibroblast migration	4.40618e-13
regulation of cell morphogenesis involved in differentiation	0.0211514
positive regulation of peptidyl-threonine phosphorylation	0.00029967
regulation of cell-substrate adhesion	0.0441054
positive regulation of cell-substrate adhesion	0.0132547
negative regulation of cell-substrate adhesion	0.00143703
T cell chemotaxis	0.0115246
positive regulation of keratinocyte proliferation	6.83495e-11
regulation of blood pressure by chemoreceptor signaling pathway	8.22036e-28
positive regulation of pathway-restricted SMAD protein phosphorylation	0.00457071
positive regulation of phospholipase C activity	1.03418e-05
positive regulation of protein histidine kinase activity	0.0108477
regulation of cardiac muscle contraction by calcium ion signaling	4.74856e-06
regulation of neuron projection development	0.000395737
positive regulation of neuron projection development	7.6334e-05
regulation of translational initiation by eIF2 alpha phosphorylation	2.79133e-12
programmed cell death	1.1589e-06
glial cell proliferation	2.11288e-05
negative regulation of glutamate secretion	0.0239792
negative regulation of gamma-aminobutyric acid secretion	0.00744752
negative regulation of serotonin secretion	0.0239792
phosphatidylinositol 3-kinase cascade	4.49961e-10
regulation of phosphatidylinositol 3-kinase cascade	1.46271e-17
negative regulation of phosphatidylinositol 3-kinase cascade	0.0482531
positive regulation of phosphatidylinositol 3-kinase cascade	1.01246e-12
satellite cell activation	3.73939e-05
regulation of skeletal muscle contraction by calcium ion signaling	1.13927e-05
release of sequestered calcium ion into cytosol by sarcoplasmic reticulum	0.00416134
muscle cell migration	7.82486e-07
vascular smooth muscle contraction	0.0444422
satellite cell proliferation	1.75167e-05
positive regulation of skeletal muscle cell proliferation	1.89012e-10
positive regulation of smooth muscle cell migration	1.2113e-10
Wnt receptor signaling pathway	2.95387e-06
rhodopsin mediated signaling pathway	0.0265107
synaptic vesicle maturation	0.00468575
synaptic target attraction	0.0158468
determination of muscle attachment site	1.04926e-06
phosphorylation	8.42577e-15
morphogenesis of embryonic epithelium	0.0209213
cell-cell adhesion	1.13737e-14
calcium-independent cell-cell adhesion	0.00146646
calcium-dependent cell-cell adhesion	0.00211248
calcium-dependent cell-matrix adhesion	0.0108477
regulation of embryonic cell shape	2.48384e-07
cell migration	8.32522e-28
histone phosphorylation	4.46929e-12
Rac protein signal transduction	1.31396e-13
peptidyl-serine phosphorylation	7.05212e-12
peptidyl-histidine phosphorylation	2.79133e-12
peptidyl-threonine phosphorylation	6.33601e-12
peptidyl-tyrosine phosphorylation	3.53753e-21
peptidyl-arginine phosphorylation	2.79133e-12
peptidyl-tyrosine modification	6.30002e-22
peptidyl-aspartic acid phosphorylation	2.79133e-12
peptidyl-cysteine phosphorylation	2.79133e-12
enzyme active site formation via O4'-phospho-L-tyrosine	6.30002e-22
suppression by virus of host intracellular antiviral response	0.00200102
suppression by virus of host extracellular antiviral response	0.00200102
cytokine-mediated signaling pathway	1.81839e-13
asparagine biosynthetic process from oxaloacetate	0.0239792
lipoxygenase pathway	0.0175551
allantoin biosynthetic process	0.00744752
L-cysteine catabolic process to taurine	0.0482531
taurine catabolic process	0.0239792
glutamate catabolic process to succinate via succinate semialdehyde	0.0482531
pyruvate fermentation to propionate	0.0239792
calcium-mediated signaling	2.98018e-05
second-messenger-mediated signaling	7.00422e-09
cell migration in hindbrain	3.02935e-06
chemoattraction of branchiomotor axon	0.0211021
negative regulation of cell adhesion in ventricular zone	7.59955e-05
cytosolic calcium signaling involved in initiation of cell movement in glial-mediated radial cell migration	7.59955e-05
neuronal-glial interaction involved in cerebral cortex radial glia guided migration	0.0002879
cell-cell adhesion involved in neuronal-glial interactions involved in cerebral cortex radial glia guided migration	0.0002879
modulation of the microfilament cytoskeleton involved in cell locomotion in cerebral cortex radial glia guided migration	1.85473e-06
cell-cell adhesion involved in cerebral cortex tangential migration using cell-cell interactions	0.0002879
chemoattraction involved in embryonic olfactory bulb interneuron precursor migration	0.0158468
chemoattraction involved in interneuron migration from the subpallium to the cortex	0.0158468
hypothalamus cell migration	1.62189e-06
fibroblast growth factor receptor signaling pathway involved in forebrain neuroblast division	1.6566e-10
forebrain cell migration	4.07284e-07
fibroblast growth factor receptor signaling pathway involved in forebrain neuron fate commitment	1.6566e-10
fibroblast growth factor receptor signaling pathway involved in spinal cord anterior/posterior pattern formation	1.6566e-10
cerebellar Purkinje cell-granule cell precursor cell signaling involved in regulation of granule cell precursor cell proliferation	1.04926e-06
neuronal-glial interaction involved in hindbrain glial-mediated radial cell migration	0.0002879
positive regulation of cerebellar granule cell migration by calcium	3.65348e-16
chemoattraction involved in precerebellar neuron migration	0.0158468
corticospinal neuron axon guidance	3.77656e-26
corticospinal neuron axon guidance through the cerebral cortex	3.77656e-26
corticospinal neuron axon guidance through the internal capsule	3.77656e-26
corticospinal neuron axon guidance through the cerebral peduncle	3.77656e-26
corticospinal neuron axon guidance through the basilar pons	3.77656e-26
corticospinal neuron axon guidance through the medullary pyramid	3.77656e-26
corticospinal neuron axon guidance through spinal cord	3.77656e-26
negative regulation of anterior neural cell fate commitment of the neural plate by fibroblast growth factor receptor signaling pathway	1.6566e-10
epidermal growth factor signaling pathway involved in forebrain neuron fate commitment	2.11754e-18
regulation of cell-cell adhesion	0.000183341
negative regulation of cell-cell adhesion	3.05423e-06
positive regulation of cell-cell adhesion	0.0373415
regulation of cell morphogenesis	4.46535e-07
biological adhesion	0.0322562
signal transduction by phosphorylation	2.99666e-31
signal transduction by cis-phosphorylation	4.81737e-05
signal transduction by trans-phosphorylation	4.81737e-05
signal transduction involved in regulation of gene expression	1.85323e-29
termination of T cell signal transduction	0.0322562
CD40 signaling pathway	7.00422e-09
neuronal signal transduction	2.0775e-29
signal transduction by conformational transition	1.84834e-29
actin filament-based process	2.61548e-08
cell projection assembly	0.00343347
lamellipodium assembly	1.43968e-05
actin cytoskeleton organization	3.29782e-18
actin filament reorganization involved in cell cycle	6.90091e-08
actin filament polymerization	0.000139638
actin filament depolymerization	0.00769107
actin modification	0.000892885
actin filament-based movement	3.93772e-12
hemopoiesis	0.0482531
lymphocyte differentiation	1.26773e-05
regulation of endocytosis	4.74856e-06
regulation of cell adhesion	5.077e-12
platelet activation	1.41533e-26
B cell differentiation	6.03801e-07
T cell differentiation	5.89104e-07
skeletal muscle thin filament assembly	0.00070801
osteoclast differentiation	4.81737e-05
regulation of cell migration	1.34551e-15
positive regulation of cell migration	1.05588e-13
negative regulation of cell migration	0.00849589
negative regulation of bone mineralization	0.00416134
intracellular receptor mediated signaling pathway	2.6794e-26
leukocyte chemotaxis	8.10746e-29
regulation of actin filament length	0.0342731
regulation of actin filament polymerization	0.000878232
positive regulation of actin filament polymerization	4.84985e-05
phospholipase C-inhibiting G-protein coupled receptor signaling pathway	0.0245979
regulation of epithelial cell differentiation	0.00442326
cortical cytoskeleton organization	0.0038792
cortical actin cytoskeleton organization	2.47491e-06
regulation of vascular endothelial growth factor receptor signaling pathway	0.00257542
establishment or maintenance of actin cytoskeleton polarity	2.33665e-06
establishment or maintenance of cytoskeleton polarity	0.00088761
septation initiation signaling cascade	1.81351e-14
positive regulation of septation initiation signaling cascade	0.0116827
actomyosin structure organization	1.01879e-05
myosin filament organization	1.85473e-06
organ regeneration	0.00831053
positive regulation of microtubule polymerization or depolymerization	0.0444422
actin rod assembly	0.00211248
actin phosphorylation	3.10547e-12
retinal ganglion cell axon guidance	9.13661e-27
Ran protein signal transduction	5.03312e-12
lymphocyte costimulation	3.66812e-14
T cell costimulation	1.47124e-14
positive regulation of cell projection organization	4.62826e-07
regulation of defense response	0.0482531
organic acid phosphorylation	0.0482531
positive regulation of protein modification process	0.000286568
oxylipin metabolic process	0.0322562
gas vesicle organization	0.0209213
actin cytoskeleton reorganization	2.85647e-11
brain-derived neurotrophic factor receptor signaling pathway	2.86545e-20
positive regulation of brain-derived neurotrophic factor-activated receptor activity	4.83413e-05
induction of apoptosis in response to chemical stimulus	3.40386e-06
phospholipase D-activating G-protein coupled receptor signaling pathway	0.0234319
cell-substrate adhesion	3.11221e-14
lipopolysaccharide-mediated signaling pathway	2.31013e-09
TOR signaling cascade	1.45994e-05
mitochondria-nucleus signaling pathway	1.84834e-29
regulation of protein autophosphorylation	0.000253912
positive regulation of protein autophosphorylation	2.32315e-05
bombesin receptor signaling pathway	0.0234319
signal transduction involved in conjugation with cellular fusion	1.84834e-29
ARF protein signal transduction	7.42351e-12
positive regulation of ARF protein signal transduction	0.0115246
positive regulation of Ran protein signal transduction	0.0115246
regulation of response to external stimulus	0.00153645
activation of protein kinase activity	3.06248e-12
septin cytoskeleton organization	0.00374292
positive regulation of telomere maintenance via telomerase	1.61417e-08
regulation of actin filament bundle assembly	0.0288706
positive regulation of protein polymerization	0.00253856
positive regulation of DNA-dependent DNA replication initiation	9.27959e-09
regulation of icosanoid secretion	0.0482531
negative regulation of icosanoid secretion	0.0239792
regulation of Rac GTPase activity	7.24179e-07
regulation of Ras GTPase activity	1.99937e-05
regulation of Rho GTPase activity	9.2968e-15
positive regulation of Ras GTPase activity	2.51554e-14
positive regulation of Rho GTPase activity	1.25742e-14
positive regulation of cytokinesis	0.0196362
Rab protein signal transduction	5.03312e-12
Ral protein signal transduction	5.03312e-12
Rap protein signal transduction	2.38535e-14
Cdc42 protein signal transduction	1.40279e-10
connective tissue growth factor production	0.0482531
chemokine production	0.0482531
granulocyte macrophage colony-stimulating factor production	0.0482531
hepatocyte growth factor production	0.0482531
interleukin-1 production	0.0482531
interleukin-10 production	0.0482531
interleukin-11 production	0.0482531
interleukin-12 production	0.0482531
interleukin-13 production	0.0482531
interleukin-14 production	0.0482531
interleukin-15 production	0.0482531
interleukin-16 production	0.0482531
interleukin-17 production	0.0482531
interleukin-18 production	0.0482531
interleukin-19 production	0.0482531
interleukin-2 production	0.0482531
interleukin-20 production	0.0482531
interleukin-21 production	0.0482531
interleukin-22 production	0.0482531
interleukin-23 production	0.0482531
interleukin-24 production	0.0482531
interleukin-25 production	0.0482531
interleukin-26 production	0.0482531
interleukin-27 production	0.0482531
interleukin-3 production	0.0482531
interleukin-4 production	0.0482531
interleukin-5 production	0.0482531
interleukin-6 production	0.0482531
interleukin-7 production	0.0482531
interleukin-9 production	0.0482531
positive regulation of homeostatic process	0.0444422
positive regulation of Rap GTPase activity	0.026633
positive regulation of Rac GTPase activity	1.0235e-08
activation of Rho GTPase activity	7.36174e-10
cellular response to insulin stimulus	2.94315e-12
positive regulation of stress-activated MAPK cascade	9.70033e-07
regulation of actin cytoskeleton organization	2.26199e-06
regulation of actin filament-based process	0.00442326
keratinocyte activation	0.00219869
muscle cell proliferation	4.68486e-05
negative regulation of myeloid cell apoptotic process	0.0142214
extrathymic T cell differentiation	0.00274472
positive regulation of histone phosphorylation	0.000941174
regulation of peptidyl-serine phosphorylation	0.00414272
positive regulation of peptidyl-serine phosphorylation	1.62189e-06
positive regulation of peptidyl-serine phosphorylation of STAT protein	0.0196362
calcineurin-NFAT signaling cascade	0.000350002
cytokinesis after meiosis	0.0322562
tumor necrosis factor-mediated signaling pathway	0.00228965
leptin-mediated signaling pathway	0.000893314
adiponectin-mediated signaling pathway	0.000629638
contractile vacuole organization	0.0322562
pantothenate biosynthetic process from valine	0.0482531
secretory granule organization	0.0444422
dorsal/ventral axon guidance	3.77656e-26
anterior/posterior axon guidance	3.77656e-26
positive regulation of integrin activation by cell surface receptor linked signal transduction	2.04839e-09
cell adhesion mediated by integrin	1.97476e-10
regulation of cell adhesion mediated by integrin	4.84985e-05
negative regulation of cell adhesion mediated by integrin	9.63141e-09
positive regulation of cell adhesion mediated by integrin	0.0004052
cell-cell adhesion mediated by integrin	0.000164274
regulation of cell-cell adhesion mediated by integrin	4.84985e-05
negative regulation by symbiont of host apoptotic process	0.0282163
positive regulation of kinase activity	0.0482531
osteoblast proliferation	5.0423e-05
negative regulation of osteoblast proliferation	0.00855412
positive regulation of osteoblast proliferation	1.09832e-10
homotypic cell-cell adhesion	4.71569e-09
regulation of homotypic cell-cell adhesion	0.00100387
heterotypic cell-cell adhesion	0.000455569
negative regulation of Rho GTPase activity	0.00172873
cell junction assembly	0.012187
adherens junction assembly	0.0175896
adherens junction maintenance	0.0239792
type III interferon production	0.0482531
negative regulation of glial cell apoptotic process	0.0164302
substrate adhesion-dependent cell spreading	0.0019394
positive regulation of Rac protein signal transduction	0.0482531
negative regulation of Rho protein signal transduction	0.0211021
positive regulation of Rho protein signal transduction	6.75725e-06
hemocyte migration	1.62189e-06
genitalia morphogenesis	0.00388031
embryonic hemopoiesis	0.00746965
hemocyte proliferation	4.68486e-05
positive regulation of hemocyte proliferation	5.96606e-11
spermathecum morphogenesis	0.00831053
germ cell attraction	3.32352e-06
germ cell repulsion	7.59955e-05
gonad morphogenesis	0.00223425
hippo signaling cascade	4.13757e-05
Roundabout signaling pathway	7.00422e-09
histone-tyrosine phosphorylation	2.59419e-21
activation of MAPK activity involved in innate immune response	0.0244619
MAPK cascade involved in innate immune response	2.68757e-05
activation of MAPKK activity involved in innate immune response	7.3345e-10
MAPK import into nucleus involved in innate immune response	7.82486e-07
autocrine signaling	1.18031e-06
cell migration involved in vasculogenesis	2.00495e-06
cellular response to interferon-alpha	0.0482531
positive regulation of vascular wound healing	0.00849777
angioblast cell migration	1.62189e-06
intracellular signal transduction	6.87319e-61
calcium-mediated signaling using intracellular calcium source	4.13757e-05
calcium-mediated signaling using extracellular calcium source	7.59955e-05
purinergic receptor signaling pathway	1.09817e-09
G-protein coupled purinergic receptor signaling pathway	0.0245979
fibroblast growth factor receptor signaling pathway involved in negative regulation of apoptotic process in bone marrow	1.6566e-10
[truncated: 5,389 more rows]

## Sheet: ASDgenes
de novo CNV (ASD-union)	de novo CNV (ASD-intersection)	HC de novo CNV genes in ASD	de novo CNV in non-ASD	rare CNV in ASD	disruptive in probands	disruptive in siblings	missense in probands	missense in siblings	silent in probands	silent in siblings	SFARI	HC SFARI (syndromic)	synaptome
A1CF	ABHD11	AATF	AATF	ABCA13	APH1A	AK1	ABCA12	AMIGO2	ABCC12	AGBL5	ADA	ADSL	AAK1
A2BP1	ACP6	ABCC9	ABCC1	ACACB	C20orf111	DHX37	ABCA13	CBLN3	ALOX12B	ANKRD26	ADARB1	AHI1	AARS
A3GALT2	ACTG1	ADD1	ABCC6	ACP1	ITGA5	GYLTL1B	ADAM22	CCDC15	AOC3	ARID3B	ADCY5	ALDH5A1	AASDHPPT
AACS	ADAMTS15	AP1G1	ACAA2	ADAMTS2	MTMR12	KANK1	AHNAK2	CPM	APLNR	ATP1A3	ADK	ARX	ABCB1
AARS	ADAMTS8	APBA2	ACACA	AFARP1	PLXNB1	MRPL48	ANKS1A	CRIP3	ARNT2	DCLRE1C	ADNP	CACNA1C	ABCB8
AASS	ADM2	AXIN1	ACVR1B	AGAP1	POGZ	RSRC1	ANTXR1	DCX	C10orf90	KIF16B	ADORA2A	CDKL5	ABCD1
AATF	AGAP2	BAI2	ACVRL1	AGBL2	PPP1R15B	SELP	APOC3	ENOX2	AXDND1	KIF4A	ADRB2	CNTNAP2	ABCD3
ABAT	AIFM3	BAIAP2	ADAM33	AGPAT5	PRPF39	SYTL3	ASB1	EP300	CACNA1E	KIFC2	ADSL	DHCR7	ABCF3
ABCA11P	ALDOA	BCL2	ADCYAP1	ALDH1A3	RELN		BRCA2	FAM196A	CADPS	MAP9	AFF4	DMD	ABHD14B
ABCB9	ALG12	C4orf41	ADORA3	ANKRD10	SMARCC2		BRCA2	HIPK1	CCNJ	MED16	AGTR2	DMPK	ABI1
ABCC1	ANAPC11	CABP1	ADRA1D	ANKRD30B	SPAST		C12orf41	ITGB3	CD247	NRF1	AHI1	FMR1	ABI2
ABCC6	ANKRD52	CACNA1B	AFARP1	ANKS1B	SPP2		C3	MACC1	CLTC	RAD17	ANK3	HOXA1	ABLIM1
ABCC9	APLP2	CACNA1F	AHCYL1	APOB	ST3GAL6		C7orf43	MAML3	COL15A1	STARD8	ANKRD11	MECP2	ABLIM2
ABHD11	APOF	CACNA1H	AHRR	APOH	SUCLA2		CACHD1	MAPK8	CYP20A1	XRCC5	APBA2	NF1	ABLIM3
ABHD11-AS1	ARHGAP11B	CADPS2	AIFM3	ARHGAP10	SVIL		CCDC18	MKNK2	CYTH4	ZNF384	APC	PTEN	ABR
ABHD9	ARHGAP9	CALB2	AK3	ARHGAP6	TBX18		CCDC90B	MOB3C	DNAH7	ALDH18A1	AR	RAI1	ACAA1
ABL1	ARHGDIA	CAMK2B	ALDOA	ARHGEF7	TCF3		CDCA7L	NAA40	ELL	APOBEC3F	ARHGAP15	SCN1A	ACACA
ACACA	ARID1B	CAMKK2	ALX3	ARID1A	ZMYM2		CDX2	PCSK7	EWSR1	ATP1B4	ARID1B	SHANK3	ACAT1
ACADS	ARL16	CAV1	AMAC1L2	ARMC1	ZNF292		CECR1	PIK3CG	FBLN7	ATP9B	ARNT2	SLC9A6	ACBD5
ACADVL	ARSA	CEP250	AMIGO1	ASS1	ADNP		CHD1	SEMA3F	FBXL5	C5orf20	ASS1	TSC1	ACLY
ACAP1	ARVCF	CFTR	AMPD1	ATP2C2	ARID1B		CHD2	SERPINC1	FNIP1	CCDC99	ATP2B2	TSC2	ACO2
ACAP2	ASPHD1	CHRNA4	AMPD2	ATP9B	ASAH2		CIAO1	SRRM5	GLDC	CCNG1	ATRNL1	UBE3A	ACOT7
ACP6	ASPSCR1	CHRNA7	ANGPT4	ATRNL1	BRWD1		CST9	TRIM9	GPX8	CDC42BPG	ATRX	CACNA1H	ACOT8
ACR	ATP10A	CHRNB1	ANKRD33	ATXN8OS	CDC42BPB		DAB2	ZFYVE26	INMT	CENPW	ATXN7	CNTN4	ACP1
ACSS2	ATP5B	CIT	ANKS1B	B3GAT1	CHD8		DAG1	ZNF133	INTU	CGN	AUTS2	MET	ACSBG1
ACTG1	ATP6AP1	CLIP2	AP1GBP1	BCO2	CHD8		DCAF4	ZNF780A	ITGB2	CLEC3A	AVPR1A	NRXN1	ACSL3
ADAD2	AVIL	COX6A1	AP4B1	BNIP3	CNOT3		DENND5A	ZYG11A	KCNMA1	DDR1	BAIAP2	PTCHD1	ACSL4
ADAM33	B4GALNT1	CPLX3	APPBP2	BTG3	COL25A1		DENR	AGPAT4	PPP1R18	DGKH	BCKDK	ADA	ACSL6
ADAM5P	BAHCC1	CRELD2	ARHGAP28	BTRC	CUBN		DPP3	ALKBH3	MCM2	DRD1	BCL2	ASTN2	ACTA1
ADAMTS15	BARX2	CRKL	ARHGEF4	C12ORF35	CUL3		DUSP15	ANKRD44	MCPH1	ELL3	BIN1	ATP10A	ACTA2
ADAMTS16	BAZ1B	CSF2RA	ARID3A	C14ORF106	DHRS4L1		DUSP3	ANPEP	MUC4	FAM184A	BRCA2	AUTS2	ACTB
ADAMTS8	BAZ2A	CSK	ARL13B	C15ORF33	DNAH5		ELK1	ARHGEF10L	MYO5B	FBXW10	BTAF1	DISC1	ACTG1
ADAMTSL1	BCL7B	CSNK1D	ARL6	C15ORF41	DYRK1A		FAM63B	BAMBI	MYO7A	IBTK	BZRAP1	FOXP2	ACTG2
ADAMTSL3	BCL9	CTBP1	ARVCF	C15ORF43	ETFB		FAT1	BECN1	MYOM2	KIF14	C4B	GRIK2	ACTL6B
ADC	BHLHE22	CTNND2	ASB12	C16ORF45	FOXP1		FAT1	C16orf62	NFASC	KL	CACNA1B	ITGB3	ACTN1
ADCK5	BLOC1S1	DGCR8	ASPHD1	C1ORF127	GRIN2B		FGF22	DZANK1	NR5A2	MC5R	CACNA1C	LAMB1	ACTN2
ADCY2	BOLA2	DHODH	ATP5F1	C1ORF144	IQGAP2		FN1	C4orf40	NUP98	MOGAT3	CACNA1D	NLGN3	ACTN3
ADD1	BOLA2B	DLG1	ATP9B	C1ORF49	KATNAL2		GAK	CAPN1	PLEC	NEB	CACNA1F	NLGN4X	ACTN4
ADM2	BRD1	DLG4	ATRN	C20ORF94	KIAA0100		GNRHR	CCDC108	SEL1L	PCDHB13	CACNA1H	OXTR	ACTR1A
ADNP2	C11orf45	DLGAP2	ATXN7L2	C21ORF131	LTN1		GPRIN3	CCDC129	SLC6A4	RGS7	CADM1	PON1	ACTR1B
ADORA2A	C15orf2	DLGAP3	AVP	C2ORF34	MBD5		IQCE	CDH3	SPRR2D	RRBP1	CADPS2	RBFOX1	ACTR2
ADPGK	C16orf53	DLGAP4	AZU1	C2ORF50	MLL3		JMJD1C	CHL1	SRGAP1	SBNO1	CAMSAP2	RELN	ACTR3
ADSL	C16orf54	DMRT3	BCAS2	C3ORF39	PDCD1		KCNMA1	CHST2	SYNE2	SERPINA5	CASC4	SEMA5A	ACTR3B
AEBP2	C16orf92	DNAJC5	BCAS3	C3ORF58	POLRMT		KCNS1	COL11A1	TBX4	SLC24A1	CBS		ACYP2
AGAP1	C17orf70	DNM1	BCL11A	C4ORF19	RPS6KA3		KIAA1549	DCLRE1B	TDRD5	SMPDL3B	CD38		ADAM11
AGAP2	C17orf90	DOC2A	BCL2L15	C4ORF41	SETBP1		KIAA1967	DDC	TMEM56	SNRNP200	CD44		ADAM22
AGAP4	C22orf25	DYNLL1	BLK	C4ORF45	SETD2		KIRREL3	DHCR7	UPF1	TDRD5	CDH10		ADAM23
AGAP5	C22orf29	E2F1	BRIP1	C4ORF46	SLC7A7		KRTAP9-3	DHX30	ZDHHC1	TEX2	CDH8		ADAR
AGAP6	C22orf34	EEF1A2	BZRAP1	C4ORF49	TBR1		LY6G6F	DIP2B	ZFC3H1	TMEM110-MUSTN1	CDH9		ADD1
AGAP7	C22orf39	ELN	C12orf44	C5ORF39	TRPM5		MACC1	DLGAP3	ZNF155	TRAPPC10	CDKL5		ADD2
AGAP8	C22orf41	EPB41L1	C16orf45	C6ORF170	TSPAN17		MANSC1	DOCK10	ACLY	WDR6	CHD7		ADD3
AGAP9	C9orf66	EXOC3	C16orf52	C8ORF33	UBR3		MEF2C	DPEP2	APLF	ZC3H7B	CHD8		ADRBK1
AGL	CBWD1	FBXL20	C16orf53	C8ORF42	USP15		METTL14	EIF4G1	ARHGAP15		CHRNA7		AFG3L2
AGXT	CCDC137	FHL2	C16orf54	C9ORF71	ADAM33		MICALCL	FAM134C	ARMC9		CLTCL1		AGAP1
AHCTF1	CCDC57	FLNC	C16orf63	CA2	BTN1A1		MKL2	ENDOV	ARNT		CMIP		AGAP2
AHCY	CD160	FOXP1	C16orf65	CA6	CSDE1		MLL	GLRX3	BRSK2		CNR1		AGAP3
AHCYL2	CD63	FOXP2	C17orf64	CAMK1D	EPHB2		MMRN2	GNA14	BSPRY		CNTNAP2		AGER
AHRR	CDIPT	FTSJ1	C17orf78	CAMK2B	FAM8A1		MOB4	HEATR5B	C3orf38		CNTNAP3		AGK
AIFM3	CDK2	GABARAP	C17orf82	CAMK4	FCRL6		MPDZ	HMGCS2	TMEFF1		CREBBP		AGL
AIPL1	CDK4	GABRA5	C18orf24	CAMTA1	FREM3		MYCBP2	HPS6	C9orf68		CSNK1D		AGPAT5
AK2	CELSR1	GABRB3	C18orf56	CAND2	KATNAL2		MYOF	IL6R	CACNA1A		CTNNA3		AGRN
AKAP10	CERK	GABRD	C19orf21	CAP2	MPHOSPH8		NISCH	IRAK2	CACNA2D2		CTNNB1		AHCY
AKAP4	CHD1L	GABRG3	C19orf22	CAPG	NAPRT1		OBSL1	EPG5	CDHR5		CTTNBP2		AHCYL1
AKAP5	CHD2	GAK	C1orf103	CAPN14	PPM1D		OR8H1	KIR3DL1	CDON		CUL3		AHNAK
AKAP8	CHKB	GATA1	C1orf162	CASC4	RAB2A		PCDHB16	KLC2	CELA1		CXCR3		AHSA1
AKAP8L	CHRFAM7A	GCC2	C1orf183	CASK	RNF38		PER1	LAMA4	CHST5		CYFIP1		AIFM1
ALDH3A1	CHRNA7	GDI1	C1orf194	CCDC123	SCN2A		PIAS1	LPA	DDI2		DAB1		AIFM3
ALDH3A2	CLDN3	GMEB2	C1orf59	CCDC83	SCN2A		PIWIL4	LRP1	DET1		DAPK1		AIP
ALDOA	CLDN4	GNB1	C1orf62	CD6	SCP2		PLCD4	MAN2A1	DGCR8		DCTN5		AK1
ALG12	CLDN5	GNB1L	C1orf88	CD69	SHANK2		POLR2A	MDP1	DPP4		DCUN1D1		AK3
ALKBH5	CLIP2	GNG13	C20orf141	CDH6			PWWP2A	MED12L	EIF3G		DCX		AK5
ALOX12	CLTCL1	GOSR2	C20orf194	CDH8			REST	MIB2	EPHB6		DDX11		AKAP12
ALOX12P2	CNPY2	GRK5	C20orf27	CEP164			RTF1	MUC16	ERV3-1		DDX53		AKAP2
ANAPC11	COMT	GTF2I	C20orf29	CEP170L			RTN4RL1	NF1	FAF2		DHCR7		AKAP5
ANAPC5	COQ10A	HBA1	C20orf30	CHD2			SBF1	NMBR	GAD1		DIAPH3		AKAP9
ANK3	CORO1A	HBA2	C20orf46	CHN2			SCRIB	NSD1	GMFG		DISC1		AKR1A1
ANKLE2	CPT1B	HCN2	C20orf54	CHRNA3			SETD5	NT5E	GNA11		DLG4		AKR1C1
ANKMY1	CRELD2	HCN4	C20orf96	CHRNB4			SLC39A5	OR2M2	GNL3L		DLGAP2		AKR1C2
ANKRD11	CRKL	HDAC1	C22orf25	CHST11			SLC6A3	PGAM5	GRIN3B		DLX1		AKR7A2
ANKRD28	CS	HEATR6	C22orf29	CHSY1			SMARCC1	PKP4	HLTF		DLX2		AKT1
ANKRD34A	CSNK1D	HGS	C22orf39	CLECL1			SMCHD1	POGK	ISLR2		DMD		AKT2
ANKRD35	CTDSP2	HNF1B	C6orf204	COBLL1			SNTG1	PPARD	ITGA2		DMPK		ALCAM
ANKRD52	CUTA	HSPB8	C9orf46	CRIM1			STAT2	PPP2R5A	KALRN		DNAJC19		ALDH16A1
ANKRD7	CXADRP2	HTT	C9orf68	CSGALNACT1			STXBP1	PRKAR1B	KIAA0319		DNM1L		ALDH1A1
ANO7	CYFIP1	ID1	C9orf72	CSNK1D			STXBP3	PRPS2	LIPE		DPYD		ALDH1L1
ANP32A	CYP27B1	IGLV3-21	CA4	CST1			TBR1	RABEP1	LRP1		DRD2		ALDH2
ANTXRL	CYP7B1	IKBKG	CACNA1C	CTDP1			TOP1	RGS7	LRRC8B		DRD3		ALDH3A2
ANXA7	DCTN2	IL2RA	CAPNS2	CUL5			TOPORS	ROBO3	LRRK1		DUSP22		ALDH4A1
ANXA8	DCXR	IL3RA	CAPZA1	CXCL13			TRAF7	PRAGMIN	METTL20		DYRK1A		ALDH5A1
ANXA8L1	DDIT3	ITPR1	CASQ2	CXORF22			TTF2	SH3RF3	NAV2		EGR2		ALDH6A1
ANXA8L2	DDX53	KAT2B	CCDC11	CXORF23			TUBA1A	SLC6A3	NDST4		EHMT1		ALDH7A1
AP1G1	DGCR10	KCND2	CCDC83	CXORF26			UGT2B10	SLC8A1	NUP133		EIF4E		ALDOA
AP1GBP1	DGCR11	KHDRBS1	CCDC89	DCDC1			USH2A	SNRNP200	OR2D2		EIF4EBP2		ALDOC
APBA2	DGCR14	KIAA1468	CCDC95	DCDC2			VAV3	SPICE1	PAQR4		EML1		ALPL
APLP2	DGCR2	KLF13	CD274	DCT			WDR66	SREBF2	PGD		EN2		AMHR2
APOD	DGCR5	KRAS	CD53	DCUN1D4			XPO5	STEAP3	PKD1L3		EP300		AMPD2
APOF	DGCR6	KSR2	CDC25B	DDX53			ZKSCAN5	STX3	PLCD1		EP400		AMPH
AQP12A	DGCR6L	LCK	CDC2L1	DEFB109			ZNF311	TMEM218	GRINL1A		EPC2		ANK1
AQP12B	DGCR8	LDHB	CDC2L2	DEFB115			ZNF451	TXNL1	ROCK1		EPHB2		ANK2
ARF5	DGCR9	LEP	CDC37L1	DEFB116			ZNF638	USE1	SAFB		EPHB6		ANK3
ARFGAP1	DGKA	LIMK1	CDC45L	DHTKD1			ZNF813	VPS16	SCHIP1		ERBB4		ANKFY1
ARFRP1	DLGAP2	LRPAP1	CDCA2	DHX35			ABCA2	VPS53	SCYL1		ERG		ANKRD24
ARHGAP11A	DMRT1	LRRC4	CDH12	DLGAP2			ACP2	WDR19	SLC17A6		ESR1		ANKS1B
ARHGAP11B	DMRT2	MAFG	CDH13	DMRTA1			ADCY5	WWP2	SLC22A9		ESR2		ANXA1
ARHGAP22	DMRT3	MAPK1	CDIPT	DMXL1			AMY2B	ZDHHC16	SLC34A3		ESRRB		ANXA11
ARHGAP32	DNAJC14	MAPK11	CDR2	DNAH14			AP3B2	ZNF320	SLC40A1		EXT1		ANXA2
ARHGAP9	DNAJC2	MAPK12	CDRT15	DNAJC24			APAF1	ZNF423	SLC9A1		F13A1		ANXA3
ARHGDIA	DNAJC30	MAPK3	CDRT4	DSC3			ARHGEF10L	ZNF780B	SRRM2		FABP5		ANXA5
ARHGDIG	DNASE1L1	MAPK8IP2	CDS2	DSCAML1			BMP1	ZW10	TCF4		FAM135B		ANXA6
ARHGEF25	DOC2A	MAPT	CELSR2	DSCR9			CACNA1D		TRAPPC8		FAT1		ANXA7
ARHGEF35	DOCK8	MBP	CENPB	DSG3			CACNA1E		TTC28		FBXO33		AP1B1
ARHGEF5	DPP6	MED15	CEPT1	DSG4			CARKD		TTC39A		FBXO40		AP1G1
ARID1B	DPY19L2P2	MED21	CFD	DYNC1LI1			CD72		TTN		FER		AP1M1
ARID3B	DTX3	MED31	CHI3L2	EDARADD			CDH5		VKORC1L1		FGD1		AP1S1
ARIH1	DUS1L	MET	CHIA	EHD3			CEP350		WNT5A		FHIT		AP2A1
ARL10	DYSFIP1	MIOX	CLCC1	EHHADH			CHD3		ZBED2		FLT1		AP2A2
ARL16	EFHB	MVP	CLDN3	EIF3IP1			CHD7		ZBED4		FMR1		AP2B1
ARL6IP4	EIF4H	NCK2	CLDN4	ELMOD3			CISH		ZFYVE9		FOLH1		AP2M1
ARL6IP5	ELN	NCOA6	CLDN5	ENPP6			CNOT1		AFF4		FOXG1		AP2S1
ARMC1	EMD	NDN	CLIP2	EPHA6			CNOT4		AK5		FOXP1		AP3B1
ARNTL2	EP400	NECAB3	CLTCL1	ERBB4			CNST		ANKRD35		FOXP2		AP3B2
ARRDC5	EP400NL	NETO1	CNTN4	ETFDH			COL12A1		CYP1A2		FRK		AP3D1
ARSA	ERBB3	NLGN2	COMT	EVC2			CTNNB1		DBNL		FRMPD4		AP3M2
ARSD	ETS1	NLGN3	COX10	EYS			CUL5		GALC		GABRA3		AP3S1
ARSE	ETV7	NLGN4X	CPXM1	FAM160A1			DBR1		GBP6		GABRA4		AP3S2
ARSF	FAM116B	NOS1	CRBN	FAM19A2			DDR2		GON4L		GABRB1		APC
ARSH	FAM19A5	NOTCH1	CREBZF	FAM25G			DDX20		GREB1L		GABRB3		APOD
ARVCF	FAM3A	NOTCH3	CRKL	FAM27L			DEPDC7		GRIK5		GALNT14		APOE
ASAH2	FAM50A	NPLOC4	CSDE1	FAM47E			DNAH17		IL1R2		GAN		APOL2
ASAH2B	FAM57B	NSF	CSF1	FAM83B			DNAJB9		ITGA11		GAP43		APOO
ASB1	FAM7A1	OPRL1	CSMD1	FANCM			DUS1L		KIAA0556		GAS2		APOOL
ASB15	FASN	P2RX4	CSNK2A1	FAT1			EFCAB8		LPHN1		GLO1		APP
ASB18	FBXL20	P2RX7	CSTF2T	FBXL20			EHD2		LRRIQ1		GNAS		APPL1
ASGR1	FKBP6	PAK2	CTNNA3	FBXL7			EIF2B5		MARK2		GNB1L		APPL2
ASGR2	FLI1	PALM	CTTNBP2NL	FBXO25			FAM45A		NBEAL1		GPX1		AQP1
ASIP	FLJ35024	PCSK1N	CXXC1	FBXO42			FBXO10		NLRP11		GRID2		AQP4
ASMT	FLJ39582	PDE6G	CYB561D1	FER			FBXW9		OR6N2		GRIK2		ARC
ASMTL	FLNA	PDRG1	CYFIP1	FGFR3			FRYL		POPDC2		GRIN2A		ARCN1
ASPHD1	FMO5	PHLPPL	CYMP	FLJ10213			GJA10		RPRD1A		GRIN2B		ARF1
ASPSCR1	FOXD4	PLA2G1B	DCLRE1B	FLJ11151			GLMN		SEC22C		GRIP1		ARF3
ASXL1	FSCN2	PLCG2	DCP1B	FLJ20184			GPR114		SLC8A3		GRM5		ARF5
ASZ1	FZD9	PML	DDRGK1	FLJ22374			GPR139		TCERG1L		GSK3B		ARFGAP2
ATG4B	G6PD	PPP1R3A	DDX20	FNBP4			GPR146		TJP3		GSN		ARFGAP3
ATOH1	GABRA5	PRKCZ	DDX52	FRG2C			GPS1		TSPYL5		GSTM1		ARFGEF2
ATP10A	GABRB3	PRKG1	DEFB128	GAL			H2AFV		TUBG1		GTF2I		ARHGAP1
ATP2A1	GABRG3	PRKX	DEFB129	GALC			AC011498.1		UNK		GUCY1A2		ARHGAP21
ATP2C2	GALR1	PTPRZ1	DEFB132	GALNT9			HDLBP		USP18		HCFC1		ARHGAP23
ATP5B	GDF11	PXN	DENND2C	GALNTL6			HNRNPF		YME1L1		HDAC4		ARHGAP26
ATP5I	GDI1	RAB5A	DENND2D	GEMIN8			HSPB2				HDAC6		ARHGDIA
ATP6AP1	GDPD3	RAC3	DGCR10	GHR			HTATIP2				HERC2		ARHGEF2
ATP6V0A2	GJA5	RAN	DGCR11	GLRA2			INCENP				HLA-A		ARHGEF7
ATP6V0B	GJA8	RBBP4	DGCR14	GNA12			INPP5B				HLA-DRB1		ARHGEF9
ATP6V0D2	GLI1	RFC5	DGCR2	GPC6			IRF2BPL				HMGN1		ARID3B
ATP6V1F	GLS2	RGS12	DGCR5	GPM6B			ITGB3				HNRNPH2		ARL2BP
ATP9B	GNB1L	RGS19	DGCR6L	GPR52			KIAA0182				HOMER1		ARMC10
ATPAF2	GOLGA8E	RHOF	DGCR8	GPR82			KRBA1				HOXA1		ARNT
ATRN	GP1BB	RHOT2	DGCR9	GRM7			KRT80				HOXB1		ARPC1A
ATXN1L	GPR182	RNF126	DHFRL1	GRM8			L1TD1				HRAS		ARPC2
ATXN2L	GPR89B	RPLP0	DHX40P	HCG11			LAMB2				HSD11B1		ARPC3
AVIL	GPR89C	SBF1	DKFZp667G2110	HCN1			LAMC3				HTR1B		ARPC4
AVP	GPS1	SDC3	DKK1	HLA-DQB2			MAP4				HTR2A		ARPC5L
AXIN1	GRAMD4	2014-09-05	DLG2*	HMGN4			MCAM				HTR3C		ARRB1
B3GAT2	GRID2	SERPINB8	DOC2A	HNRNPD			MEGF11				HTR7		ARVCF
B3GNT4	GSC2	SERPIND1	DOCK5	HNRPDL			MKI67				HUWE1		ASB7
B4GALNT1	GTF2I	SEZ6L2	DUSP14	HPVC1			MSH6				ICA1		ASPM
B4GALT2	GTF2IRD1	SF3B3	EBF4	HSDL2			MST1R				IL1R2		ASTN1
B4GALT7	HBII-52-27	SFPQ	EEF2K	IKZF2			MUC16				IL1RAPL1		ASTN2
B9D1	HBII-52-28	SHANK2	EIF4E3	IL2RA			MYBBP1A				INPP1		ATAD1
BAHCC1	HBII-52-45	SLC35A2	EIF4H	IMPA2			MYH10				ITGA4		ATAD3A
BAI2	HBII-52-46	SLC5A7	ELA2	IPP			MYO7B				ITGB3		ATF7IP
BAI3	HDAC10	SLC6A3	ELAC1	ITPKB			NAA40				ITGB7		ATG16L1
BAIAP2	HERC2	SLC6A9	ELANE	KAAG1			NACA				JARID2		ATIC
BARX1	HERC2P2	SMARCA2	ELN	KCNV2			NLGN1				JMJD1C		ATL1
BARX2	HGS	SNAP29	ENOSF1	KDR			NOLC1				KCND2		ATL2
BASE	HIRA	SND1	EPHA6	KIAA0146			NOTCH3				KCNJ10		ATP12A
BAZ1B	HIRIP3	SNTA1	EPS8L3	KIAA0319			NR4A2				KCTD13		ATP13A1
BAZ2A	HSD17B6	SORL1	ERMP1	KIAA0495			NTNG1				KDM5C		ATP1A1
BBS4	IGSF6	SPTAN1	FAM102B	KIAA1609			NTNG1				KHDRBS2		ATP1A2
BCAT1	IKBKG	STUB1	FAM110A	KIAA1618			OPLAH				KIAA1586		ATP1A3
BCL2	IKZF4	STX1A	FAM113A	KIAA1680			OPRL1				KIF5C		ATP1A4
BCL2L1	IL17REL	SUV39H1	FAM123B	KIF24			OR10Z1				KLC2		ATP1B1
BCL6B	IL1RL1	SYNGAP1	FAM123C	KLHL1			OR11L1				LAMA1		ATP1B2
BCL7A	IL23A	SYP	FAM167A	LACTB2			PACS2				LAMB1		ATP2A1
BCL7B	INHBC	TBL2	FAM168B	LAMA4			PAEP				LMX1B		ATP2A2
BCL9	INHBE	TBX1	FAM18B2	LATS2			PBRM1				LRP2		ATP2B1
BCMO1	INO80E	TESC	FAM19A3	LIPC			PCDHB4				LRPPRC		ATP2B2
BCR	IPW	TJP1	FAM20C	LOC153684			PCNX				LRRC1		ATP2B3
BCRP2	ITGA7	TNRC6B	FAM40A	LOC284441			PDIA6				LRRC7		ATP2B4
BDH1	KANK1	TP73	FAM57B	LOC339535			PHF19				LZTS2		ATP4A
BHLHE22	KAT2B	TPD52L2	FAM62B	LOC401588			PION				MACROD2		ATP5A1
BHLHE23	KCNH8	TXLNA	FAM71C	LOC643837			PITPNM3				MAGED1		ATP5B
BHLHE41	KCNJ1	UBC	FASTKD5	LOC729085			PLEKHA8				MAOA		ATP5C1
BICC1	KCNJ5	UBE2L3	FGF22	LOC84856			PLXDC1				MAP2		ATP5D
BIRC7	KCNV2	UBE3A	FKBP1A	LRRC30			PNPLA7				MAPK1		ATP5F1
BLID	KCTD13	ULK1	FLJ11506	LRRK1			POLQ				MAPK3		ATP5H
BLOC1S1	KCTD20	VAC14	FLJ25404	LRRTM4			PRKCA				MAPK8IP2		ATP5I
BLOC1S1-RDH5	KIAA0020	VAT1L	FLJ39582	LUZP2			PSEN1				MARK1		ATP5J
BMI1	KIAA0146	VLDLR	FLJ45831	LY86			PSMG4				MBD1		ATP5J2
BMP15	KIF5A	WAS	FNDC7	LYPD3			PTEN				MBD3		ATP5L
BMP2K	KIFC1	ZDHHC7	FOXP1	MAN2A1			PTGES				MBD4		ATP5O
BMS1P1	KLF13	ZDHHC8	FSTL3	MAP3K13			PTGR1				MBD5		ATP6V0A1
BMS1P4	KLHDC7B	ZNF512B	GABRR3	2014-03-11			PTPRK				MBD6		ATP6V0C
BMS1P5	KLHL22	ZNF7	GATA4	MAST2			RBMS3				MCC		ATP6V0D1
BNC1	LAGE3		GDPD3	MBD5			RFX8				MCPH1		ATP6V0D2
BOK	LAT2		GFRA4	MBTPS1			RGMA				MECP2		ATP6V1A
BOLA2	LIMK1		GGNBP2	MCART2			RGS22				MED12		ATP6V1B1
BOLA2B	LMF2		GLT1D1	MCC			RIMS2				MEF2C		ATP6V1B2
BPIL1	LOC100130776		GNAI3	MCPH1			RNF123				MET		ATP6V1C1
BPIL3	LOC100144603		GNAT2	MDM2			RUVBL1				MKL2		ATP6V1C2
BRD1	LOC100271831		GNB1L	MLL3			RYR1				MSN		ATP6V1D
BRD4	LOC150185		GNRH1	MNAT1			SBF1				MSR1		ATP6V1E1
BRD9	LOC150197		GNRH2	MON1B			SCN1A				MTF1		ATP6V1E2
BRI3BP	LOC284276		GP1BB	MPHOSPH6			SESN2				MTHFR		ATP6V1F
BRMS1L	LOC388242		GPR137B	MPV17L			SFPQ				MTX2		ATP6V1G1
BRUNOL6	LOC400891		GPR148	MRE11A			SGSM3				MYO16		ATP6V1G2
BSDC1	LOC401463		GPR61	MRPL15			SH2D3C				MYO1A		ATP6V1G3
BSX	LOC440354		GPSM2	MSX2			SLCO1C1				NBEA		ATP6V1H
BTD	LOC440356		GRASP	MTFR1			SP7				NCKAP5L		ATP8A1
BZRAP1	LOC595101		GSC2	MTNR1A			SRBD1				NDNL2		ATP8A2
C10orf128	LOC606724		GSTM1	MTUS1			SRPR				NDUFA5		ATPIF1
C10orf40	LOC613037		GSTM2	MYLK			ST3GAL3				NEFL		ATRX
C10orf53	LOC613038		GSTM3	MYOC			STARD9				NELL1		ATXN10
C10orf71	LOC646214		GSTM4	MYT1			STIL				NF1		AUH
C10orf72	LOC727924		GSTM5	NCRNA00115			STK36				NFIA		AVPI1
C11orf45	LOC728989		GTF2I	NCRNA00159			SYNE1				NIPA2		AZI2
C11orf63	LOC90834		GTF2IRD1	NDUFS4			SYNRG				NIPBL		B3GAT3
C12orf11	LOC92659		GTF2IRD2	NEK11			TAS2R10				NLGN1		BAD
C12orf27	LRIG3		HBXIP	NFAM1			TATDN2				NLGN3		BAG2
C12orf35	LRP1		HCN2	NME6			TBL1XR1				NLGN4X		BAG3
C12orf39	LRRC45		HCP5	NMNAT2			TEPP				NOS1AP		BAG5
C12orf43	LZTR1		HEATR6	NTSR1			TGM3				NPAS2		BAI1
C12orf49	MACROD2		HIPK1	NUDT3			TIPIN				NRCAM		BAI3
C12orf65	MAFG		HIRA	OLFM4			TLK2				NRP2		BAIAP2
C12orf67	MAGEL2		HIRIP3	OR4C12			TMC4				NRXN1		BANF1
C12orf70	MAPK11		HNF1B	OR4C13			TMPRSS2				NRXN2		BASP1
C12orf71	MAPK12		HS3ST3B1	OR9K2			TNKS				NRXN3		BAZ1B
C13orf18	MAPK3		HSPA12B	OVOL2			TREH				NSD1		BCAN
C14orf50	MAPK8IP2		IDH3B	PAP2D			TRIO				NTNG1		BCAS1
C15orf17	2014-03-09		IL5RA	PCDH8			TSC2				NTRK1		BCKDK
C15orf2	MARS		INSL4	PCMTD2			TSNARE1				NTRK3		BCR
C15orf34	MAZ		INSL6	PDE3A			TSR2				OPHN1		BDH1
C15orf39	MBD6		INTS2	PDE6A			TTN				OPRM1		BEGAIN
C15orf50	MBP		IQCH	PDLIM3			UBE3C				OTX1		BIN1
C15orf59	MED15		ITGBL1	PFKP			UGGT1				OXTR		BIRC6
C15orf60	METTL1		ITPA	PGBD2			UIMC1				PARD3B		BLNK
C16orf10	METTL7B		JAK2	PGM5			VPS39				PARK2		BLVRB
C16orf11	METTL9		KANK1	PGS1			VWCE				PCDH19		BRP44
C16orf13	MGC16703		KBTBD8	PIBF1			XIRP1				PCDH8		BRP44L
C16orf14	MIOX		KCNA10	PICALM			YTHDC2				PCDH9		BRSK1
C16orf35	MIP		KCNA2	PINX1			ZBTB41				PCDHA11		BRSK2
C16orf45	MKRN3		KCNA3	PITRM1			ZC3H12B				PCDHA4		BSG
C16orf53	MLC1		KCNC4	PLCB4			ZMYND8				PCDHA6		BSN
C16orf54	MLL3		KCND3	PLD5			ZNF420				PCDHAC2		BTBD17
C16orf63	MLXIPL		KCTD13	PLEKHO1			ZNF644				PCDHGA11		C1QBP
C16orf72	MMP19		KCTD9	PNLIPRP3			A2M				PDE4A		C1QC
C16orf74	MOV10L1		KIAA0430	PPARGC1B			AADACL2				PDE4B		C3
C16orf92	MRPL12		KIAA1324	PPIAL4G			ABI3BP				PECR		CA1
C17orf100	MRPL40		KIAA1432	PPP1R12A			AGK				PER1		CA2
C17orf39	MTMR10		KIAA1841	PPP2R2D			ANK3				PEX7		CA4
C17orf49	MVP		KIAA2026	PPP3CB			ATP2B4				PHF8		CACNA2D1
C17orf61	MYADML2		KISS1R	PPP4R2			BCORL1				PIK3CG		CACNA2D2
C17orf69	MYL6		KLHL22	PRIM2			BRD1				PINX1		CACNA2D3
C17orf70	MYL6B		KLHL6	PRKACB			C18orf26				PITX1		CACNB1
C17orf74	MYO1A		KRT7	PRKCA			C2orf42				PLAUR		CACNB3
C17orf78	NAB2		KRT80	PRMT2			C6orf174				PLCB1		CACNB4
C17orf81	NACA		KRT81	PRPS1L1			FAM205A				PLCD1		CACNG2
C17orf90	NBPF11		KRT83	PRSS12			CAPN10				PLN		CACNG3
C18orf20	NCAPH2		KRT86	PSD3			CASK				POGZ		CACYBP
C18orf22	NCRNA00167		LAMA1	PTCHD1			CCDC14				PON1		CAD
C18orf24	NDN		LAS1L	PTGIS			CD151				PPP1R1B		CADPS
C18orf51	NDUFA4L2		LAT2	PTPN13			CHRND				PRKCB		CALB2
C18orf55	NDUFV3		LHX1	PTPRC			CPZ				PRKD1		CALCOCO1
C18orf62	NFIA		LIMK1	R3HDM1			CSMD1				PRUNE2		CALM1
C19orf10	NFRKB		LIPG	RAB21			CYP4F3				PSD3		CALM2
C19orf30	NIPA1		LOC149620	RAB39			DGCR14				PSMD10		CALM3
C1QL2	NIPA2		LOC149837	RAB9P1			DICER1				PTEN		CALML5
C1QTNF8	NOTUM		LOC150185	RABGAP1L			DISC1				PTGS2		CALR
C1orf150	NPB		LOC150197	RANBP3L			DNAH11				PTPN11		CAMK2A
C1orf212	NPLOC4		LOC284100	RASAL2			DNAH5				PTPRC		CAMK2B
C1orf216	NRXN1		LOC339047	RBM17			DNAH9				RAB11FIP5		CAMK2D
C1orf71	NSUN5		LOC400831	RC3H1			DNMT3A				RAB39B		CAMK2G
C1orf91	NTM		LOC400891	RCBTB1			DOM3Z				RAI1		CAMKK1
C1orf94	NTSR2		LOC653653	RCL1			EBAG9				RAPGEF4		CAMKK2
C20orf11	NXPH4		LOC728661	REPS2			EFR3A				RASSF5		CAMKV
C20orf112	OBFC2B		LOC729920	RFPL4B			EIF2C1				RB1CC1		CAND1
C20orf114	OCA2		LPCAT2	RGS7			FBXL6				REEP3		CAND2
C20orf117	ODF3B		LRIG2	RNASET2			FBXO18				RELN		CANX
C20orf118	OPCML		LRRC30	RNF121			FEZF2				RFWD2		CAP1
C20orf134	OR10P1		LZTR1	RNF213			FGD3				RGS7		CAP2
C20orf135	OR4M2		MACROD2	RP11-756A22.3			GNAS				RHOXF1		CAPG
C20orf144	OR4N4		MAGI3	RPA1			GOLGA3				ROBO1		CAPN1
C20orf149	OR6C4		MAP2K5	RPGRIP1			GPR139				RORA		CAPN5
C20orf152	ORMDL2		MAPK3	RPS6KA1			GPR98				RPL10		CAPZA1
C20orf160	OS9		MAPK4	RPS6KA2			GRM7				RPP25		CAPZA2
C20orf173	OSTalpha		MAZ	RTN4RL1			GTF2IRD1				RPS6KA2		CAPZA3
C20orf185	OTOA		MBD1	RXRA			HIGD2A				SATB2		CAPZB
C20orf186	OTUD7A		MBL2	SAPS3			HIST1H2AE				SBF1		CASK
C20orf194	P2RX6		MC4R	SCARB2			HMHA1				SCFD2		CASKIN1
C20orf195	P2RX6P		MCF2L2	SCFD2			IKBIP				SCN1A		CAT
C20orf201	P4HB		ME2	2014-09-10			IL20RB				SCN2A		CAV1
C20orf24	PA2G4		MED13	SERPINC1			IQGAP3				SCN8A		CBLN1
C20orf27	PAN2		MED15	SETMAR			ITSN2				SDC2		CBR1
C20orf29	PANX2		MED16	SGEF			KANK1				SEMA5A		CBR3
C20orf4	PAR-SN		MEX3C	SH2D4B			KIAA0100				SERPINE1		CC2D1A
C20orf70	PAR1		MGC16703	SH3BGRL			KIAA0182				SETD2		CCDC109A
C20orf71	PAR4		MGC4172	SH3KBP1			KIAA0317				SETDB1		CCDC124
C20orf96	PAR5		MICA	SH3RF3			KIAA1432				SEZ6L2		CCDC127
C21orf49	PCYT1A		MINA	SH3YL1			KIAA1462				SGSM3		CCDC22
C21orf62	PCYT2		MIST	SHANK2			L3MBTL1				SH3KBP1		CCDC93
C22orf13	PDE6G		MLANA	SHKBP1			CERS6				SHANK1		CCNG2
C22orf15	PDE9A		MMP2	SLAIN1			LCN10				SHANK2		CCNY
C22orf25	PDIA3P		MMP23A	SLC15A1			LLGL1				SHANK3		CCT2
C22orf29	PDZK1		MOV10	SLC15A3			LRP1				SLC16A3		CCT3
C22orf34	PDZK1P1		MPV17L	SLC16A1			LTBP1				SLC16A7		CCT4
C22orf36	PHF1		MRM1	SLC16A3			MADD				SLC1A1		CCT5
C22orf39	PI4KA		MRO	SLC1A1			MDN1				SLC25A12		CCT6A
C22orf41	PI4KAP1		MRPL40	SLC22A9			MEGF11				SLC25A24		CCT6B
C2orf40	PIM3		MRPS26	SLC25A17			MMP8				SLC30A5		CCT7
C2orf49	PIP4K2C		MTMR8	SLC30A8			MPP6				SLC38A10		CCT8
C2orf54	PKNOX1		MTMR9	SLC35B3			MR1				SLC39A11		CD47
C2orf76	PLCB1		MVPPPP4C	SLC35E3			MTMR2				SLC4A10		CD59
C2orf85	PLXNA3		MYBPHL	SLC38A8			MTMR9				SLC6A4		CD81
C3orf21	PLXNB2		MYH11	SLC39A9			MYB				SLC6A8		CD9
C3orf34	PMPCB		MYO19	SLC44A5			MYH9				SLC9A6		CDC42
C3orf35	POM121L4P		MYO5B	SLC5A4			MYO7B				SND1		CDC42BPA
C3orf43	POTEB		NAALADL2	SLC7A9			NAV2				SNRPN		CDC42BPB
C3orf48	PPP4C		NACA2	SNAR-H			NCAPD2				SNX19		CDC42EP4
C3orf64	PRB2		NADK	SNX13			NF1				SOX5		CDH10
C4orf10	PRDM10		NBPF4	SOCS3			NLRX1				SPAST		CDH13
C4orf15	PRIM1		NBPF6	SOD2			NPFFR2				ST7		CDH2
C4orf37	PRKAB2		NCAM2	SORBS2			NR2F1				ST8SIA2		CDH4
C4orf41	PRODH		NCAPG2	SPAG16			NSUN7				STK39		CDIPT
C4orf42	PRRT2		NCF1	SPEF2			OR5AC2				STXBP1		CDK5
C4orf44	PSMC2		NDE1	SPTBN4			PHF3				SUCLG2		CDK5R1
C4orf48	PTGES3		NEIL2	SPTLC3			PLOD3				SUV420H1		CDK5RAP3
C4orf8	PTPRD		NFATC1	SSPO			PPP2R1B				SYN1		CDKL2
C5orf25	PWRN1		NGF	ST13			PRCP				SYNE1		CDKL5
C5orf38	PWRN2		NHLH2	STARD4			PTK7				SYNGAP1		CEND1
C5orf49	PXT1		NID1	STOX2			RFX2				SYT17		CFL1
C6orf120	PYCR1		NIPA1	STXBP5L			RFX8				SYT3		CFL2
C6orf155	QPRT		NIPA2	SULF2			ROS1				TAF1C		CHAT
C6orf208	R3HDM2		NLGN1	SULT1B1			SCARB2				TAF1L		CHCHD3
C6orf57	RAB5A		NOMO3	SVIP			SEMA4G				TBC1D5		CHCHD6
C6orf70	RAB5B		NOP56	TACC3			SLC17A3				TBL1X		CHL1
C7orf53	RAC3		NR4A1	TBC1D22A			SLC22A9				TBL1XR1		CHMP1A
C7orf54	RANBP1		NRAS	TBC1D5			SLC26A5				TBR1		CHMP4B
C7orf58	RBMS2		NRSN2	TEX101			SLC30A5				TBX1		CISD1
C7orf60	RDH16		NSFL1C	THRB			SLC6A1				TDO2		CIT
C7orf66	RDH5		NSUN3	THSD4			SLC6A13				TGM3		CKAP4
C8ORFK29	RFC2		NTAN1	THSD7A			SLCO1C1				TH		CKAP5
C8orf59	RFNG		NTNG1	THSD7B			SLFN5				THRA		CKB
C9orf119	RFX3		NTNG2	TJP2			SMC3				TLK2		CKMT1B
C9orf129	RIMBP3		OLFML3	TLR3			SNAPC5				TMLHE		CLASP1
C9orf16	RNASE1		OR10A2	TMEM106B			SNRK				TNIP2		CLASP2
C9orf169	RNASE6		OR10A5	TMEM158			SORCS1				TOMM20		CLCN3
C9orf27	RNF115		OR2AG1	TMEM18			SPAG17				TRIP12		CLIP1
C9orf66	RNF41		OR2AG2	TMEM40			SRGAP3				TSC1		CLIP2
C9orf89	RPL10		OR5AC2	TMTC4			SUPT16H				TSC2		CLIP3
CA1	RPL19		OR5H1	TP73			SUV420H1				TSN		CLMN
CA13	RPL41		OR5H14	TPD52			SUV420H1				TSPAN7		CLTA
CA2	RPS26		OR5H15	TRPM3			SV2B				TTN		CLTB
CA3	RTN4R		OR6A2	TSG1			TAS2R3				TUBGCP5		CLTC
CABIN1	SBF1		OVGP1	TSHZ2			TCF7L1				TYR		CLU
CABP1	SCAPER		OXT	TSPAN9			TECTA				UBE2H		CMC1
CACNA1B	SCARF2		P2RX6	TSSK1B			TET1				UBE3A		CMPK1
CACNA1F	SCO2		P2RX6P	TTC23			TMEM85				UBE3B		CNDP2
CACNA1H	SDR9C7		PALM	TTC26			TMEM8A				UBE3C		CNKSR2
CADPS2	SELO		PANK2	TTC3			TPK1				UBL7		CNP
CALB2	2014-09-05		PAPOLG	TTN			TRIO				UBR5		CNTFR
CALU	SERAC1		PARK2	TTRAP			TROAP				UBR7		CNTN1
CAMK2G	SERPIND1		PCNA	TUBB2A			TRPM7				UPF3B		CNTN2
CAMKK2	SEZ6L2		PDCD1LG2	TUBB2B			TRRAP				USP9Y		CNTNAP1
CAPN10	SHANK2		PDXDC1	UBAP1			TUBA1A				VASH1		CNTNAP2
CAPN7	SHANK3		PDYN	UBE2L3			TUBGCP5				VPS13B		COASY
CAPZA2	SHMT2		PEX13	UGT2B11			USP46				WNK3		COG3
CAPZA3	SIRT7		PHTF1	UGT2B28			WDR4				WNT2		COL1A1
CARHSP1	SLC10A3		PI4KA	UGT2B4			ZNF213				XPC		COL5A3
CASC1	SLC16A3		PI4KAP1	UNC5C			ZNF335				XPO1		COMTD1
CASC4	SLC16A7		PICALM	UNG			ZNF642				YEATS2		COPA
CASP14	SLC25A1		PIGW	USP54							YTHDC2		COPB2
CAV1	SLC25A10		PLEKHB2	VAV2							ZBTB16		COPG
CAV2	SLC26A10		PLN	VPS45							ZNF407		COPS3
CBFA2T2	SLC26A5		PMAIP1	WDFY2							ZNF827		COQ10B
CBLN2	SLC39A5		PMP22	WDR72									CORO1A
CBS	SLC7A4		PMS2L5	WNT11									CORO1B
CBWD1	SLC7A5P1		POLR3E	WTAP									CORO1C
CCDC102B	SMARCA2		POLRMT	XKR9									CORO2A
CCDC105	SMARCC2		POM121L4P	YKT6									CORO2B
CCDC116	SNAP29		PPAPDC2	ZC3HAV1									COX4I1
CCDC120	SNORD107		PPM1D	ZEB2									COX5A
CCDC127	SNORD108		PPM1J	ZNF238									COX5B
CCDC136	SNORD109A		PRG2	ZNF252									COX6B1
CCDC137	SNORD109B		PRKG1	ZNF329									COX6C
CCDC144B	SNORD115-1		PRMT6	ZNF37B									COX7A2L
CCDC22	SNORD115-10		PRND	ZNF467									CPEB3
CCDC24	SNORD115-11		PRNP	ZNF486									CPLX2
CCDC28B	SNORD115-12		PRNT	ZNF589									CPNE5
CCDC33	SNORD115-13		PRODH	ZNF665									CPNE6
CCDC57	SNORD115-14		PROK1	ZNF674									CPT1A
CCDC6	SNORD115-15		PROKR2	ZNF677									CPT2
CCDC60	SNORD115-16		PROS1	ZNF692									CRAT
CCDC62	SNORD115-17		PRPF38B	ZNF826									CRIP2
CCDC64	SNORD115-18		PRRT2	ZNF83									CRIPT
CCDC76	SNORD115-19		PRSSL1	ZNF85									CRKL
CCDC78	SNORD115-2		PRTN3	ZNF99									CRMP1
CCDC91	SNORD115-20		PSMA5	ZRANB3									CRTAC1
CCDC92	SNORD115-21		PSMF1	ZSCAN18									CRYAB
CCNB3	SNORD115-22		PSRC1										CRYM
CCT5	SNORD115-23		PTBP1										CRYZ
CD160	SNORD115-25		PTPN22										CS
CD19	SNORD115-26		PTPRA										CSE1L
CD226	SNORD115-29		PTPRM										CSNK1D
CD276	SNORD115-3		PTPRN2										CSNK1E
CD63	SNORD115-30		PUS10										CSNK2A1
CD83	SNORD115-31		ProSAPiP1										CSNK2A2
CD99	SNORD115-32		QPRT										CSNK2B
CDC14A	SNORD115-33		RAD21L1										CSPG5
CDC25B	SNORD115-34		RANBP1										CSRP1
CDC45	SNORD115-35		RANBP6RCL1										CST3
CDC45L	SNORD115-36		RAP1A										CTBP1
CDH13	SNORD115-37		RASSF2										CTNNA1
CDH19	SNORD115-38		RBCK1										CTNNA2
CDH20	SNORD115-39		RBM15										CTNNB1
CDH7	SNORD115-4		REL										CTNND1
CDIPT	SNORD115-40		RERE										CTNND2
CDK2	SNORD115-41		RFC2										CTTN
CDK2AP1	SNORD115-42		RHOC										CTTNBP2
CDK4	SNORD115-43		RIMBP3										CUL5
CDK5RAP1	SNORD115-44		RLN1										CYB5B
CELSR1	SNORD115-48		RLN2										CYB5R1
CENPB	SNORD115-5		RNF126										CYBRD1
CEP250	SNORD115-6		RNF24										CYC1
CEP70	SNORD115-7		RRN3										CYCS
CEP72	SNORD115-8		RSBN1										CYFIP1
CERCAM	SNORD115-9		RSPO4										CYFIP2
CERK	SNORD116-1		RTN4R										CYLD
CFTR	SNORD116-10		SARS										CYP1B1
CHAT	SNORD116-11		SCARF2										CYTH2
CHCHD1	SNORD116-12		SCARNA17										CYTH3
CHCHD10	SNORD116-13		SCARNA2										DAAM1
CHD1L	SNORD116-14		SCARNA20										DAAM2
CHD2	SNORD116-15		SCRT2										DAB2IP
CHFR	SNORD116-16		SDCBP2										DAD1
CHKB	SNORD116-17		SDCCAG8										DARC
CHKB-CPT1B	SNORD116-18		2014-09-05										DARS
CHMP4B	SNORD116-19		SERPIND1										DBC1
CHRFAM7A	SNORD116-2		SEZ6L2										DBN1
CHRNA4	SNORD116-20		SIGLEC1										DBNL
CHRNA7	SNORD116-21		SIKE										DBT
CHRNB1	SNORD116-22		SIRPA										DCAKD
CHST4	SNORD116-23		SIRPB1										DCLK1
CHTF18	SNORD116-24		SIRPB2										DCLK2
CHURC1	SNORD116-25		SIRPD										DCTN1
CHURC1-FNTB	SNORD116-26		SIRPG										DCTN2
CIP29	SNORD116-27		SLC15A4										DCTN3
CISD1	SNORD116-28		SLC16A1										DCTN4
CIT	SNORD116-29		SLC16A4										DCX
CIZ1	SNORD116-3		SLC22A15										DDAH1
CLCN5	SNORD116-4		SLC23A2										DDOST
CLDN3	SNORD116-5		SLC25A1										DDR1
CLDN4	SNORD116-6		SLC25A24										DDRGK1
CLDN5	SNORD116-7		SLC35E2										DDX1
CLDN7	SNORD116-8		SLC45A1										DDX17
CLEC10A	SNORD116-9		SLC4A11										DDX3X
CLEC18A	SNORD59A		SLC6A17										DDX5
CLEC18C	SNORD59B		SLC6A2										DDX6
CLIP1	SNORD64		SLC7A4										DECR1
CLIP2	SNRPN		SMAD3										DECR2
CLK3	SNURF		SMAD4										DEM1
CLPB	SNX19		SMOX										DES
CLPTM1L	SNX9		SNAP29										DGKB
CLSPN	SOD2		SNORA51										DGKZ
CLTB	SPN		SNORD110										DHRS4
CLTCL1	SPRYD4		SNORD119										DHRS7B
CMAS	ST14		SNORD56										DHX30
CMBL	STAC2		SNORD57										DIP2B
CMIP	STAC3		SNORD86										DIRAS1
CNBD1	STAT2		SNPH										DIRAS2
CNDP1	STAT6		SNRPB										DLAT
CNDP2	STK38		SORT1										DLD
CNGB3	STRA13		SOX12										DLG1
CNPY2	STX1A		SPEF1										DLG2
COG3	SULT1A3		SPN										DLG3
COG4	SULT1A4		SRXN1										DLG4
COL16A1	SUOX		ST7L										DLGAP1
COL19A1	SYNGAP1		STAG3L2										DLGAP2
COL20A1	SYNJ2		STK35										DLGAP3
COL6A3	TAC3		STX19										DLGAP4
COL9A1	TAOK2		STXBP3										DLST
COLQ	TAZ		SYCP1										DMD
COMMD3	TBC1D22A		SYPL2										DMWD
COMMD3-BMI1	TBL2		SYT6										DMXL2
COMMD4	TBX1		SYTL2										DNAJA1
COMMD5	TBX6		TADA2LZNHIT3										DNAJA2
COMMD7	TCTEX1D2		TAF13										DNAJA3
COMT	TFRC		TAF3										DNAJB1
COPS8	THAP7		TAOK2										DNAJB2
COQ10A	THOC4		TBC1D20										DNAJB4
COQ4	TIMELESS		TBX1										DNAJB6
COQ5	TM4SF19		TBX2										DNAJC11
CORO1A	TMEM191A		TBX4										DNAJC13
COTL1	TMEM194A		TBX6										DNAJC19
COX4I1	TMEM219		TCF15										DNAJC5
COX4I2	TMEM45B		TEKT3										DNAJC6
COX4NB	TP53AIP1		TGM3										DNM1
COX5A	TRABD		TGM6										DNM1L
COX6A1	TRIM50		THAP7										DNM2
CPB2	TRMT2A		TMC2										DNM3
CPLX1	TRPM1		TMEM126A										DOC2A
CPLX3	TSFM		TMEM126B										DOCK1
CPNE1	TSPAN10		TMEM132D										DOCK10
CPNE3	TSPAN31		TMEM167B										DOCK2
CPSF1	TSSK2		TMEM191A										DOCK3
CPT1B	TTN		TMEM219										DOCK4
CRELD2	TUBGCP5		TMEM77										DOCK5
CREM	TUBGCP6		TRIB3										DOCK7
CRHR1	TXNRD2		TRIM33										DOCK9
CRIPAK	TYMP		TRMT2A										DPM1
CRISPLD2	UBE3A		TRNT1										DPP10
CRKL	UBL4A		TRRAP										DPP3
CRLF2	UBXN7		TSHB										DPP4
CRTAM	UFD1L		TSPAN2										DPP6
CS	VLDLR		TSSK2										DPYSL2
CSF2RA	VPS37D		TXNRD2										DPYSL3
CSK	WBSCR22		TYMS										DPYSL4
CSMD1	WBSCR27		UBE2F										DPYSL5
CSMD2	WBSCR28		UBL4B										DSG1
CSNK1D	WDR4		UBOX5										DSP
CSPG4	WHAMML1		UFD1L										DST
CSTF2T	WIBG		UQCRC2										DSTN
CTAG1A	WTAP		USP32										DTD1
CTAG1B	XRCC6BP1		VANGL1										DTNA
CTAGE4	XYLT1		VAV3										DUSP10
CTBP1	YPEL3		VIPR2										DUSP3
CTDP1	ZBED4		VISA										DUSP4
CTDSP2	ZBTB39		VPS16										DYNC1H1
CTNNA3	ZBTB44		VWA3A										DYNC1I1
CTNND2	ZC3H10		WBSCR27										DYNC1I2
CTSL1P2	ZDHHC14		WBSCR28										DYNC1LI1
CTTNBP2	ZDHHC19		WDR47										DYNC1LI2
CUL2	ZDHHC8		WDR60										DYNLL1
CUTA	ZG16		WDR77										DYNLL2
CXADRP2	ZNF236		WNT2B										DYNLRB1
CXCR7	ZNF516		XKR6										DYNLRB2
CYB5A	ZNF74		XYLT1										EDARADD
CYFIP1			YES1										EEA1
CYHR1			YPEL3										EEF1A1
CYP11A1			ZC3H12B										EEF1A2
CYP1A1			ZC4H2										EEF1B2
CYP1A2			ZCCHC3										EEF1D
CYP27B1			ZDHHC8										EEF1G
CYP4F12			ZFPM1										EEF2
CYP4F22			ZNF343										EFHD2
CYP4F3			ZNF469										EFR3A
CYP4F8			ZNF518B										EFR3B
CYP7B1			ZNF569										EHD1
CYTSA			ZNF74										EHD3
D2HGDH													EHD4
DAD1L													EHMT2
DAP													EIF2AK2
DBI													EIF2S1
DBN1													EIF3C
DBT													EIF4A2
DCDC2B													EIF4B
DCTN2													EIF4E
DCXR													EIF4G1
DDIT3													EIF5A
DDRGK1													ELFN2
DDT													ELMO2
DDTL													ENAH
DDX19A													ENDOG
DDX19B													ENO1
DDX41													ENO2
DDX51													ENO3
DDX52													ENPP6
DDX53													EPB41
DDX55													EPB41L1
DEAF1													EPB41L2
DECR2													EPB41L3
DEFB115													EPB42
DEFB116													EPB49
DEFB118													EPHA4
DEFB119													EPN2
DEFB121													EPPK1
DEFB122													EPRS
DEFB123													EPS15
DEFB124													EPS15L1
DEFB127													EPX
DEFB128													ERBB2IP
DEFB129													ERC1
DEFB132													ERC2
DENR													ERLIN1
DERL3													ERLIN2
DGCR10													ETFB
DGCR11													ETFDH
DGCR14													EVL
DGCR2													EXOC1
DGCR5													EXOC2
DGCR6													EXOC3
DGCR6L													EXOC4
DGCR8													EXOC5
DGCR9													EXOC6
DGKA													EXOC6B
DGKK													EXOC7
DGKQ													EXOC8
DHODH													EXT2
DHRS11													EZR
DHRSX													F2RL1
DHX37													F2RL3
DHX38													FAAH
DIABLO													FABP3
DIDO1													FABP5
DKFZP434L187													FABP7
DKFZp686O1327													FAM107A
DKK1													FAM123A
DLG1													FAM171A1
DLG4													FAM38A
DLGAP2													FAM40B
DLGAP3													FAM49A
DLGAP4													FAM49B
DLL1													FAM81A
DMRT1													FAM82A2
DMRT2													FARP1
DMRT3													FARSA
DNAH10													FARSB
DNAH5													FASN
DNAJC14													FBXO2
DNAJC2													FBXO31
DNAJC30													FBXO41
DNAJC5													FDPS
DNASE1L1													FES
DNM1													FGB
DNM1P35													FGD4
DNMT3B													FGF2
DOC2A													FGG
DOCK4													FH
DOCK8													FIBP
DOK3													FIS1
DOK6													FKBP15
DOK7													FKBP1B
DPH2													FKBP4
DPH3													FKBP8
DPP6													FLII
DPP9													FLNA
DPY19L2P2													FLNC
DPYD													FLOT1
DRD4													FLOT2
DRG2													FMN2
DRGX													FMNL1
DSEL													FMNL2
DSN1													FMNL3
DTNA													FN3K
DTX3													FRYL
DTYMK													FSCN1
DULLARD													FSD1
DUS1L													FTH1
DUSP14													FUS
DUSP15													FXR2
DUSP28													FXYD2
DVL2													FXYD6
DYNLL1													FXYD7
DYNLRB1													FYN
DYSFIP1													G3BP2
E2F1													G6PD
E2F5													GABARAPL2
EAF1													GABBR1
EBP													GABBR2
EDC3													GABRA1
EDDM3A													GABRA4
EDDM3B													GAD1
EDEM2													GAK
EEF1A2													GAP43
EFCAB8													GAPDH
EFHB													GAPVD1
EGO													GAS7
EGOT													GBAS
EHMT1													GDAP1
EIF2B1													GDAP1L1
EIF2C4													GDF7
EIF2S2													GDI1
EIF3A													GDI2
EIF3I													GFAP
EIF3IP1													GGA3
EIF4E1B													GIPC1
EIF4E3													GIT1
EIF4H													GIT2
EIF5A													GJA1
EIF5AL1													GJB6
EIF6													GK
ELF1													GLG1
ELN													GLIPR2
EMD													GLOD4
EME2													GLS
EP400													GLS2
EP400NL													GLUD1
EPB41L1													GLUL
EPN2													GNA11
ERAS													GNA12
ERBB3													GNA13
ERCC6													GNA14
ERGIC2													GNAI1
ERGIC3													GNAI2
ESPNL													GNAI3
ESR2													GNAL
ESYT1													GNAO1
ETNK1													GNAQ
ETS1													GNAS
ETV7													GNAZ
EVPLL													GNB1
EXOC3													GNB2
EXOSC6													GNB2L1
F12													GNB4
FABP3													GNB5
FAF2													GNG12
FAIM													GNG2
FAM101A													GNG3
FAM106A													GNG7
FAM108A3													GNL1
FAM116B													GNPAT
FAM119B													GOLGA2
FAM120A													GOLGA7B
FAM120AOS													GOLGB1
FAM120B													GOLPH3
FAM12A													GOSR1
FAM12B													GOT1
FAM135A													GOT2
FAM13C													GPC1
FAM153A													GPD2
FAM167B													GPHN
FAM170B													GPI
FAM173A													GPM6A
FAM173B													GPR158
FAM18B1													GPR85
FAM19A1													GPRASP2
FAM19A4													GPRC5B
FAM19A5													GPRIN1
FAM21A													GPSM1
FAM21B													GPX1
FAM25B													GPX4
FAM25C													GRB10
FAM25G													GRB2
FAM35B													GRHPR
FAM35B2													GRIA1
FAM3A													GRIA2
FAM3C													GRIA3
FAM45A													GRIA4
FAM45B													GRID2
FAM50A													GRIK2
FAM53A													GRIN1
FAM57B													GRIN2A
FAM62A													GRIN2B
FAM64A													GRIN2D
FAM71F1													GRIP1
FAM71F2													GRLF1
FAM7A1													GRM1
FAM7A2													GRM2
FAM7A3													GRM3
FAM82B													GRM5
FAM83C													GRM7
FAM83G													GSK3B
FAM92B													GSN
FAN1													GSTK1
FANCA													GSTM2
FAR2													GSTM3
FARP2													GSTO1
FASN													GSTP1
FASTKD3													GUCY1A2
FASTKD5													GUK1
FBRSL1													HADH
FBXL10													HADHA
FBXL16													HADHB
FBXL20													HAPLN1
FBXL6													HAPLN2
FBXO15													HARS2
FBXO21													HBA1
FBXO36													HBA2
FBXO39													HBB
FBXO45													HBD
FBXW10													HCK
FBXW8													HCN2
FEM1A													HDLBP
FER1L4													HECW1
FEZF1													HECW2
FGD3													HEPACAM2
FGF11													HGS
FGFR1OP2													HIBCH
FGFR3													HIGD1A
FGFR4													HIP1
FGFRL1													HIP1R
FHIT													HIST1H1E
FHL2													HIST1H2AE
FKBP6													HIST1H4A
FLI1													HK1
FLII													HMOX2
FLJ10404													HNRNPA1
FLJ16779													HNRNPK
FLJ20674													HNRNPM
FLJ25076													HOMER1
FLJ25404													HOMER2
FLJ31813													HOMER3
FLJ32679													HOOK3
FLJ32682													HORMAD1
FLJ33360													HPCA
FLJ35024													HPCAL1
FLJ36208													HRAS
FLJ39582													HSD17B10
FLJ39739													HSD17B12
FLJ42957													HSD17B4
FLJ45340													HSDL1
FLJ45717													HSDL2
FLJ46257													HSP90AA1
FLNA													HSP90AB1
FLNC													HSP90B1
FMN2													HSPA12A
FMO5													HSPA1A
FNDC5													HSPA1B
FNTB													HSPA1L
FOXD4													HSPA2
FOXH1													HSPA4
FOXO1													HSPA4L
FOXO3B													HSPA5
FOXP1													HSPA6
FOXP2													HSPA8
FOXP3													HSPA9
FOXS1													HSPB1
FRMD4B													HSPB8
FRMPD2													HSPD1
FRMPD2P1													HSPH1
FRRS1													HTT
FSCN2													IARS
FSCN3													IARS2
FTSJ1													ICA1
FTSJD1													ICAM5
FUK													IDH2
FUT11													IDH3A
FUT8													IDH3B
FZD10													IDH3G
FZD9													IGSF21
G6PD													IGSF8
GABARAP													IL1RAPL1
GABRA5													IL5RA
GABRB3													IMMT
GABRG3													IMPA1
GAGE1													INA
GAGE10													INF2
GAGE12B													IPO5
GAGE12C													IPO7
GAGE12D													IQGAP1
GAGE12E													IQSEC1
GAGE12F													IQSEC2
GAGE12G													IQSEC3
GAGE12H													IRGQ
GAGE12I													IRS1
GAGE12J													ITFG1
GAGE13													ITGAX
GAGE2A													ITSN1
GAGE2B													ITSN2
GAGE2C													JAKMIP2
GAGE2D													JUP
GAGE2E													KALRN
GAGE4													KANK2
GAGE5													KARS
GAGE6													KBTBD11
GAGE7													KCNA1
GAGE8													KCNA2
GAK													KCNA3
GAL3ST2													KCNAB1
GALNT9													KCNAB2
GALNTL2													KCNJ12
GALR1													KCNJ4
GAN													KCNMA1
GATA1													KCNQ2
GATC													KCTD12
GBX2													KCTD16
GCC1													KCTD8
GCC2													KEL
GCFC1													KIAA0090
GCN1L1													KIAA0174
GDF10													KIAA0196
GDF11													KIAA0284
GDF2													KIAA0408
GDF5													KIAA0513
GDI1													KIAA0528
GDPD3													KIAA0776
GEFT													KIAA1033
GFRA4													KIAA1045
GGNBP2													KIAA1217
GGT1													KIAA1468
GGT3P													KIAA1543
GGT5													KIAA1549
GGT7													KIAA1598
GGTLC2													KIF1A
GINS2													KIF20B
GIYD1													KIF21A
GIYD2													KIF2A
GJA4													KIF2B
GJA5													KIF2C
GJA8													KIF3A
GJB3													KIF5A
GJB4													KIF5B
GJB5													KIF5C
GLCE													KIFAP3
GLE1													KLC1
GLI1													KLC2
GLOD5													KLRAQ1
GLS2													KPNA1
GLT1D1													KPNB1
GLT8D3													KRAS
GMEB2													KRT24
GNB1L													KRT5
GNG13													KRT6A
GNRH2													KTN1
GNRHR2													L1CAM
GOLGA2													LANCL1
GOLGA3													LANCL2
GOLGA4													LAP3
GOLGA6													LASP1
GOLGA6B													LCAT
GOLGA6D													LCK
GOLGA6L1													LCP1
GOLGA6L6													LDHA
GOLGA8C													LDHB
GOLGA8D													LETM1
GOLGA8DP													LGALS8
GOLGA8E													LGI1
GOLGA8F													LIMA1
GOLGA8G													LIMCH1
GOLGA8IP													LIME1
GOLGA9P													LIN7A
GOLT1B													LIN7B
GOSR2													LIN7C
GP1BB													LINGO1
GP6													LIPE
GPC1													LLGL1
GPKOW													LMNA
GPR133													LMNB1
GPR172A													LMNB2
GPR182													LMO7
GPR27													LMTK2
GPR35													LMTK3
GPR37													LONP1
GPR45													LPHN1
GPR81													LPHN3
GPR85													LRP1
GPR88													LRPPRC
GPR89A													LRRC40
GPR89B													LRRC47
GPR89C													LRRC57
GPRIN1													LRRC59
GPRIN2													LRRC7
GPS1													LRRC8A
GPS2													LRRTM1
GPT													LRSAM1
GPX2													LSAMP
GRAMD2													LY6H
GRAMD4													LYN
GRAP													LYNX1
GRAPL													LZTS1
GREM2													MACF1
GRIA2													MACROD1
GRID2													MADD
GRIPAP1													MAG
GRK4													MAGEA5
GRK5													MAGEF1
GRK6													MAGI2
GRM8													MAOA
GSC2													MAOB
GSPT2													MAP1A
GSS													MAP1B
GSTT1													MAP1LC3A
GSTT2													MAP2
GSTT2B													MAP2K1
GSTTP1													MAP2K2
GSTTP2													MAP2K3
GTF2F2													MAP2K7
GTF2H3													MAP3K12
GTF2I													MAP4
GTF2IP1													MAP6
GTF2IRD1													MAP6D1
GTF2IRD2P													MAP7D1
GTF2IRD2P1													MAPK1
GTPBP6													MAPK10
GYG2													MAPK3
GYS2													MAPK8IP1
HACL1													MAPK8IP3
HAGHL													MAPRE1
HAR1A													MAPRE2
HAR1B													MAPRE3
HBA1													MAPT
HBA2													MARCKSL1
HBII-52-24													MARK1
HBII-52-27													MARK2
HBII-52-28													MARS
HBII-52-45													MBP
HBII-52-46													MCCC1
HBM													MCCC2
HBQ1													MDH1
HBZ													MDH2
HCK													ME3
HCN4													MECR
HCRTR1													MFF
HDAC1													MFN2
HDAC10													MGST3
HDAC4													MIF
HDAC6													MINA
HDLBP													MINK1
HEG1													MKL2
HERC2													MLF1
HERC2P2													MLF2
HERC2P3													MLLT4
HERC2P4													MOG
HERC2P7													MOSC2
HES6													MPO
HEXA													MPP1
HFE2													MPP2
HGFAC													MPP3
HGS													MPP6
HIAT1													MPP7
HIC2													MPRIP
HIG2													MRAS
HIGD2A													MRPS36
HIGD2B													MSN
HIGD2BP													MTCH1
HIP1R													MTCH2
HIRA													MTDH
HIRIP3													MTHFD1
HK3													MTHFD1L
HM13													MTMR14
HMGB3L1													MTX1
HMGB4													MTX2
HMSD													MVP
HNF1A													MYCBP2
HNF1B													MYH10
HNRNPCL1													MYH11
HNRNPD													MYH14
HP													MYH6
HPCA													MYH9
HPD													MYL4
HPR													MYL6
HPSE2													MYL6B
HRK													MYO18A
HSBP1													MYO1B
HSD17B2													MYO1C
HSD17B6													MYO1D
HSDL1													MYO1E
HSPA12B													MYO1F
HSPA2													MYO5A
HSPB8													MYO5C
HTT													MYO6
HYAL4													NAP1L1
HYALP1													NAP1L4
HYDIN													NAPA
IAPP													NAPB
ID1													NAPG
IDUA													NBEA
IFLTD1													NCALD
IFRD1													NCAM1
IGFALS													NCAM2
IGLL1													NCAN
IGSF6													NCDN
IKBKG													NCKAP1
IKZF4													NCKAP1L
IL17REL													NCKIPSD
IL1RL1													NDEL1
IL23A													NDRG1
IL2RA													NDRG2
IL31													NDUFA10
IL34													NDUFA12
IL3RA													NDUFA13
ILKAP													NDUFA2
ILVBL													NDUFA4
IMMP2L													NDUFA5
IMP3													NDUFA6
IMP5													NDUFA7
IMPDH1													NDUFA8
ING3													NDUFA9
ING5													NDUFB10
INHBC													NDUFB4
INHBE													NDUFB6
INO80E													NDUFB7
IPMK													NDUFB8
IPO13													NDUFB9
IPW													NDUFC2
IQCA1													NDUFS1
IQCC													NDUFS2
IQUB													NDUFS3
IRF5													NDUFS6
IRF7													NDUFS7
IRF8													NDUFV1
IRX1													NDUFV2
IRX2													NDUFV3
IRX4													NEBL
ISLR													NEDD4
ISLR2													NEFH
ITCH													NEFL
ITFG3													NEFM
ITGA10													NEGR1
ITGA7													NEO1
ITGB5													NF1
ITPA													NFASC
ITPK1													NFKBIE
ITPR1													NGEF
ITPR2													NINJ2
JMJD2B													NIPSNAP1
JMJD8													NKIRAS1
KANK1													NLGN1
KAT2B													NLGN2
KBTBD6													NLGN3
KBTBD7													NME1
KBTBD8													NME2
KCND1													NME3
KCND2													NNT
KCNG2													NOMO1
KCNG4													NOS1
KCNH8													NPEPPS
KCNJ1													NPM1
KCNJ5													NPTN
KCNJ8													NPTX1
KCNQ2													NRAS
KCNV2													NRCAM
KCP													NRGN
KCTD11													NRN1
KCTD13													NRXN1
KCTD20													NRXN2
KCTD4													NRXN3
KDSR													NSF
KHDRBS1													NSFL1C
KHDRBS2													NT5C1B
KIAA0020													NT5E
KIAA0146													NTM
KIAA0174													NTRK2
KIAA0182													NUDCD2
KIAA0319L													NUMBL
KIAA0430													ODZ4
KIAA0513													OGDH
KIAA0528													OGDHL
KIAA0574													OGT
KIAA0753													OLA1
KIAA0913													OLFM1
KIAA0947													OLFM2
KIAA1191													OMG
KIAA1267													OPA1
KIAA1468													OPCML
KIAA1522													OSCP1
KIAA1530													OXCT1
KIAA1609													OXR1
KIAA1704													PABPC1
KIAA1853													PABPC4
KIF1A													PACS1
KIF22													PACSIN1
KIF23													PACSIN2
KIF3B													PADI2
KIF5A													PAFAH1B1
KIFC1													PAICS
KIFC2													PAK1
KLF13													PALM
KLHDC5													PALM2
KLHDC7B													PAPLN
KLHL22													PARK7
KLHL30													PARP1
KLHL36													PBXIP1
KNTC1													PC
KPNA6													PCBP1
KRAS													PCBP2
KSR2													PCCA
LAGE3													PCDH1
LAPTM5													PCDHB6
LARP6													PCLO
LAT													PCMT1
LAT2													PDCD6IP
LCK													PDE10A
LCN2													PDE11A
LCP1													PDE1A
LDHB													PDE2A
LEP													PDE4B
LETM1													PDE4D
LGALS9C													PDE8A
LHX1													PDHA1
LIME1													PDHB
LIMK1													PDHX
LIMS1													PDIA3
LIMS3													PDIA6
LIMS3-LOC440895													PDK1
LIX1L													PDK3
LLGL1													PDLIM7
LMAN1L													PDP1
LMAN2													PDPK1
LMBRD1													PDXK
LMF1													PDXP
LMF2													PEA15
LMOD2													PEBP1
LMOD3													PECI
LOC100093631													PES1
LOC100125556													PEX11B
LOC100128977													PEX5L
LOC100129620													PFKL
LOC100130000													PFKM
LOC100130148													PFKP
LOC100130155													PFN1
LOC100130238													PFN2
LOC100130522													PGAM1
LOC100130776													PGAM2
LOC100130872													PGAM5
LOC100133893													PGD
LOC100134368													PGK1
LOC100144603													PGK2
LOC100190939													PGM1
LOC100190940													PGM2L1
LOC100271831													PGRMC1
LOC100288637													PHACTR1
LOC100506844													PHB
LOC100506866													PHB2
LOC100506874													PHGDH
LOC100507217													PHLDB1
LOC100507391													PHYHIP
LOC116349													PI4KA
LOC116437													PICALM
LOC136157													PICK1
LOC144742													PIGK
LOC145837													PIK3CA
LOC146336													PIN1
LOC148824													PINK1
LOC149134													PIP4K2A
LOC150185													PIP4K2B
LOC150197													PIP5K1C
LOC150568													PITPNA
LOC151009													PKLR
LOC151174													PKM2
LOC152217													PKN1
LOC154449													PKP4
LOC158572													PLA2G4A
LOC196415													PLCB1
LOC196993													PLCB4
LOC200030													PLCD1
LOC200810													PLCD3
LOC202181													PLCG1
LOC220594													PLD3
LOC220729													PLEC
LOC255167													PLEK
LOC25845													PLEKHA1
LOC283050													PLEKHA5
LOC283731													PLEKHA6
LOC283767													PLLP
LOC284100													PLP1
LOC284276													PLXNA1
LOC284551													PLXNA2
LOC284805													PLXNA3
LOC285692													PLXNA4
LOC286016													PMCH
LOC286083													PMVK
LOC286186													PNKD
LOC338799													PNPLA6
LOC339047													POP4
LOC339240													POR
LOC339483													PPAP2B
LOC340017													PPFIA1
LOC340094													PPFIA2
LOC340602													PPFIA3
LOC341056													PPFIA4
LOC347376													PPIA
LOC387890													PPIAL4B
LOC388199													PPIB
LOC388242													PPID
LOC389257													PPIL1
LOC389791													PPM1E
LOC390705													PPP1CA
LOC391322													PPP1CB
LOC399753													PPP1CC
LOC399959													PPP1R12A
LOC400657													PPP1R7
LOC400891													PPP1R9A
LOC401109													PPP1R9B
LOC401397													PPP2CA
LOC401399													PPP2R1A
LOC401463													PPP2R5D
LOC407835													PPP3CA
LOC440104													PPP3CB
LOC440354													PPP3CC
LOC440356													PPP5C
LOC440498													PRAF2
LOC440563													PRDX1
LOC440895													PRDX2
LOC441931													PRDX5
LOC51233													PRDX6
LOC595101													PREX1
LOC606724													PRICKLE2
LOC613037													PRKACA
LOC613038													PRKACB
LOC642361													PRKAG3
LOC642826													PRKAR1A
LOC643224													PRKAR2A
LOC643387													PRKAR2B
LOC643650													PRKCA
LOC643905													PRKCB
LOC645431													PRKCE
LOC646214													PRKCG
LOC648809													PRKDC
LOC649330													PRKG1
LOC650137													PRKG2
LOC650623													PRKRA
LOC653550													PRMT5
LOC654254													PRNP
LOC727832													PRODH
LOC727924													PROSC
LOC728242													PRPH
LOC728323													PRPS1
LOC728377													PRR7
LOC728407													PRRT1
LOC728554													PRUNE2
LOC728613													PSD
LOC728643													PSD3
LOC728989													PSMA4
LOC729121													PSMB6
LOC730130													PSMC1
LOC90110													PSMC3
LOC90834													PSMD1
LOC91316													PSMD10
LOC92659													PSMD11
LOC96610													PSMD14
LOXL1													PSMD2
LPCAT1													PTK2
LPPR4													PTK2B
LPPR5													PTPLAD1
LRCH1													PTPN11
LRIG1													PTPN23
LRIG3													PTPN5
LRMP													PTPRD
LRP1													PTPRF
LRPAP1													PTPRS
LRRC18													PTPRZ1
LRRC33													PURA
LRRC39													PURB
LRRC4													PYCR1
LRRC43													PYCRL
LRRC45													PYGB
LRRC48													PYGM
LRRC49													QARS
LRRC50													QDPR
LRRCC1													RAB10
LRRFIP1													RAB11A
LRRN3													RAB11B
LSAMP													RAB11FIP2
LSM8													RAB11FIP5
LST-3TM12													RAB12
LUC7L													RAB13
LYPLA2P1													RAB14
LYRM5													RAB15
LZTR1													RAB18
M6PRBP1													RAB1A
MACROD2													RAB1B
MACROD2-AS1													RAB21
MAEA													RAB2A
MAFG													RAB2B
MAGED1													RAB35
MAGED4													RAB37
MAGED4B													RAB3A
MAGEL2													RAB3C
MAGI1													RAB3D
MAGIX													RAB3GAP1
MALL													RAB3GAP2
MAN2C1													RAB4B
MANEA													RAB5A
MAP1LC3A													RAB5B
MAP1LC3B2													RAB5C
MAPK1													RAB6A
MAPK11													RAB6B
MAPK12													RAB7A
MAPK3													RAB8A
MAPK7													RAB8B
MAPK8													RABAC1
MAPK8IP2													RABEP1
MAPK8IP3													RABGAP1L
MAPRE1													RAC1
MAPT													RAC2
2014-03-06													RACGAP1
2014-03-09													RAF1
MARCKSL1													RAGE
MARS													RALA
MARVELD3													RAN
MATN1													RANBP9
MAX													RANGAP1
MAZ													RAP1A
MBD6													RAP1GAP
MBL2													RAP1GDS1
MBP													RAP2A
MBTPS1													RAP2C
MC4R													RAPGEF2
MDFIC													RAPGEF4
MED10													RAPH1
MED13L													RARS
MED15													RASAL1
MED21													RASAL2
MED27													RASGRF2
MED31													RBX1
MED9													RDX
MET													REEP5
METRN													REPS2
METTL1													REV3L
METTL21B													RFTN1
METTL2B													RGS17
METTL6													RGS6
METTL7B													RGS7
METTL9													RGS8
MFAP4													RHOA
MFI2													RHOB
MFSD10													RHOG
MFSD7													RHOT1
MGC16025													RHOT2
MGC16384													RIC8A
MGC16703													RIMBP2
MGC57346													RIMS1
MIF													RIMS2
MIOX													RIN1
MIP													ROCK1
MIR1180													ROCK2
MIR1228													ROGDI
MIR124-2													RP2
MIR1283-1													RPH3A
MIR1283-2													RPL10
MIR1286													RPL10A
MIR1306													RPL11
MIR1323													RPL12
MIR137													RPL13
MIR185													RPL13A
MIR211													RPL14
MIR26A2													RPL17
MIR30A													RPL18
MIR30C2													RPL18A
MIR3175													RPL19
MIR3186													RPL22
MIR3201													RPL23
MIR33B													RPL23A
MIR3618													RPL24
MIR3660													RPL27
MIR3664													RPL3
MIR3692													RPL30
MIR371													RPL31
MIR372													RPL35
MIR373													RPL36
MIR4284													RPL38
MIR4294													RPL4
MIR498													RPL5
MIR512-1													RPL6
MIR512-2													RPL7
MIR515-1													RPL7A
MIR515-2													RPL8
MIR516A1													RPL9
MIR516A2													RPLP0
MIR516B1													RPLP1
MIR516B2													RPN1
MIR517A													RPN2
MIR517B													RPS10
MIR517C													RPS11
MIR518A1													RPS12
MIR518A2													RPS13
MIR518B													RPS14
MIR518C													RPS15
MIR518D													RPS15A
MIR518E													RPS16
MIR518F													RPS17
MIR519A1													RPS18
MIR519A2													RPS19
MIR519B													RPS2
MIR519C													RPS21
MIR519D													RPS25
MIR519E													RPS27
MIR520A													RPS27A
MIR520B													RPS27L
MIR520C													RPS3
MIR520D													RPS3A
MIR520E													RPS4X
MIR520F													RPS5
MIR520G													RPS6
MIR520H													RPS6KA3
MIR521-1													RPS6KB1
MIR521-2													RPS7
MIR522													RPS8
MIR523													RPS9
MIR524													RPSA
MIR525													RRBP1
MIR526A1													RRM1
MIR526A2													RTN1
MIR526B													RTN3
MIR527													RTN4
MIR548N													RTN4RL2
MIR553													RUFY3
MIR570													RUNX3
MIR590													RYR2
MITF													S100A1
MKRN3													S100A13
MLC1													S100A4
MLEC													S100A9
MLL3													S100B
MLPH													SACM1L
MLXIP													SACS
MLXIPL													SAE1
MLYCD													SAMM50
MMP11													SAR1A
MMP17													SARS
MMP19													SBF1
MMP24													SBF2
MORN3													SCAMP3
MOV10L1													SCCPDH
MPG													SCD5
MPHOSPH6													SCFD1
MPHOSPH9													SCIN
MPI													SCN1A
MPV17L													SCN2A
MRM1													SCRIB
MRPL12													SCRN1
MRPL28													SDCBP
MRPL36													SEC13
MRPL40													SEC14L2
MRPS26													SEC22B
MRPS31													SEC23A
MRPS34													SEC24C
MRPS35													SEC31A
MRPS9													2014-09-10
MSI1													2014-09-11
MSI2													2014-09-02
MSLN													2014-09-03
MSLNL													2014-09-04
MSMB													2014-09-05
MTERFD2													2014-09-06
MTFR1													2014-09-07
MTHFD1													2014-09-08
MTMR10													2014-09-09
MTMR15													SERPINA3
MTMR9L													SERPINE2
MTRF1													SERTAD4
MTRNR2L6													SESTD1
MTRR													SF3B2
MTSS1L													SFN
MUC13													SFPQ
MUC20													SFXN1
MUC4													SFXN3
MUPCDH													SFXN5
MVP													SGCD
MXD3													SGIP1
MXD4													SGSM1
MXRA5													SGTA
MYADM													SH3BGRL2
MYADML2													SH3GL1
MYEOV2													SH3GL2
MYH11													SH3GL3
MYH7B													SH3GLB2
MYL5													SH3KBP1
MYL6													SH3PXD2A
MYL6B													SHANK1
MYL9													SHANK2
MYLK2													SHANK3
MYO15A													SHARPIN
MYO19													SHC1
MYO1A													SHMT2
MYO9A													SIPA1L1
MYOZ1													SIRPA
MYT1													SIRT2
NAB2													SKIV2L
NACA													SLC12A2
NANOS1													SLC12A5
NARFL													SLC17A6
NARG1L													SLC17A7
NAT15													SLC18A2
NAT8L													SLC18A3
NBEAP1													SLC1A1
NBPF11													SLC1A2
NBPF24													SLC1A3
NCAPH2													SLC25A1
NCBP2													SLC25A11
NCDN													SLC25A12
NCF1B													SLC25A13
NCK2													SLC25A18
NCOA4													SLC25A22
NCOA6													SLC25A3
NCOR2													SLC25A31
NCRNA00028													SLC25A4
NCRNA00105													SLC25A46
NCRNA00116													SLC25A5
NCRNA00167													SLC25A6
NCRNA00204													SLC27A1
NCRNA00204B													SLC27A4
NCRNA00242													SLC2A1
NDE1													SLC30A3
NDN													SLC32A1
NDNL2													SLC3A2
NDRG3													SLC4A1
NDST2													SLC4A3
NDUFA10													SLC4A4
NDUFA4L2													SLC6A1
NDUFA5													SLC6A11
NDUFS6													SLC6A17
NDUFV3													SLC8A2
NECAB2													SLC9A3R2
NECAB3													SLK
NEIL1													SLMAP
NEO1													SMARCA1
NETO1													SMC3
NEU4													SNAP25
NEURL4													SNAP29
NF1P1													SNAP47
NFATC1													SNAP91
NFATC2IP													SNCA
NFIA													SNCAIP
NFKBIL2													SND1
NFRKB													SNPH
NFS1													SNRPA1
NIACR1													SNTA1
NIACR2													SNTB1
NINJ1													SNTB2
NIPA1													SNX1
NIPA2													SNX12
NKAIN1													SNX2
NKAIN4													SNX27
NKD2													SNX3
NLGN2													SNX4
NLGN3													SNX5
NLGN4X													SNX6
NLRP12													SNX9
NLRP2													SOD1
NLRP3													SOD2
NLRP7													SORBS1
NME2P1													SORBS2
NME3													SOS1
NME4													SOX4
NMUR2													SOX7
NOC4L													SPATA2L
NOMO3													SPECC1
NOP14													SPHK2
NOP16													SPINK5
NOS1													SPIRE1
NOTCH3													SPTAN1
NOTUM													SPTB
NOX5													SPTBN1
NPB													SPTBN2
NPBWR2													SPTBN4
NPHP1													SRC
NPLOC4													SRGAP3
NPTN													SRI
NR2E3													SRPK2
NRSN2													SRPR
NRXN1													SRPRB
NSD1													SRR
NSF													SSBP1
NSUN2													SSR1
NSUN5													ST14
NSUN5P2													STAT1
NT5M													STC1
NTM													STIP1
NTSR2													STK32C
NUBP2													STK38L
NUDT10													STK39
NUDT11													STOM
NUDT17													STOML2
NUFIP1													STON2
NXPH4													STRAP
OASL													STRN
OBFC2B													STRN4
OCA2													STUB1
ODF2													STX12
ODF3B													STX16
ODF3L1													STX1A
OGDHL													STX1B
OGFOD2													STX4
OGFRL1													STX6
OPCML													STX7
OPN1SW													STXBP1
OPRL1													STXBP2
OR10H2													STXBP3
OR10H3													STXBP5
OR10P1													STXBP6
OR11L1													SUCLA2
OR13G1													SUCLG1
OR14A16													SV2A
OR1C1													SV2B
OR1I1													SV2C
OR2A1													SYBU
OR2A20P													SYCP1
OR2A42													SYN1
OR2A7													SYN2
OR2A9P													SYN3
OR2B11													SYNCRIP
OR2C3													SYNE1
OR2G2													SYNGAP1
OR2G3													SYNGR1
OR2W3													SYNGR2
OR2W5													SYNGR3
OR4M2													SYNGR4
OR4N3P													SYNJ1
OR4N4													SYNJ2
OR6B2													SYNM
OR6B3													SYNPO
OR6C4													SYP
OR6F1													SYT1
OR7C2													SYT12
ORAI1													SYT17
ORMDL2													SYT2
OS9													SYT3
OSBPL11													SYT5
OSGIN1													SYT7
OSTalpha													TACC1
OTOA													TAGLN2
OTOS													TAGLN3
OTUD5													TALDO1
OTUD7A													TAOK1
OVCH1													TAOK2
OXNAD1													TARSL2
OXT													TBC1D17
P2RX2													TBC1D24
P2RX4													TBCB
P2RX6													TBCD
P2RX6P													TBK1
P2RX7													TCP1
P2RY8													TCP11L1
P4HB													TEX9
PA2G4													TFAM
PAFAH1B2													THY1
PAGE1													TIMM50
PAGE4													TJAP1
PAK2													TJP1
PALMD													TJP2
PAN2													TKT
PANK2													TLN1
PANX2													TLN2
PAQR3													TM7SF2
PAQR5													TMED3
PAR-SN													TMED9
PAR1													TMEM126A
PAR4													TMEM132B
PAR5													TMEM33
PARD3													TMEM65
PARD6G													TMEM85
PARG													TMOD1
PARK2													TMOD2
PARP6													TNC
PASK													TNIK
PAX4													TNPO1
PCDH15													TNR
PCDH24													TOLLIP
PCGF3													TOM1L2
PCMTD2													TOMM20
PCSK1N													TOMM34
PCSK7													TOMM40L
PCYT1A													TOMM70A
PCYT2													TP53BP1
PDCD1													TPD52L1
PDCD2													TPI1
PDCD6													TPM1
PDE3A													TPM2
PDE6B													TPM3
PDE6G													TPM4
PDE9A													TPP1
PDIA2													TPPP
PDIA3P													TPT1
PDLIM7													TRAF3
PDPR													TRAP1
PDRG1													TRAPPC3
PDXDC2													TRAPPC9
PDZK1													TRIM2
PDZK1P1													TRIM3
PEBP1													TRIM32
PEF1													TRIM37
PEMT													TRIM9
PER2													TRIO
PEX11B													TSC1
PFN3													TSC2
PGAM5													TSC22D4
PGBD3													TSG101
PGLYRP2													TTC35
PHC2													TTC37
PHF1													TTC7B
PHF10													TTYH1
PHF2													TTYH2
PHF20													TUBA1A
PHF23													TUBA1B
PHLPP													TUBA1C
PHLPPL													TUBA4A
PHRF1													TUBA8
PHYHIPL													TUBB1
PI4KA													TUBB2A
PI4KAP1													TUBB2B
PI4KAP2													TUBB2C
PIAS3													TUBB3
PIGG													TUBB4
PIGN													TUBB6
PIGQ													TUFM
PIGU													TWF1
PIGW													TXNL1
PIGX													UBA1
PIGZ													UBA52
PIK3C2G													UBB
PIK3CB													UBC
PIM2													UBE2M
PIM3													UBE2N
PIP4K2C													UBE2V1
PITPNM2													UBE2V2
PITPNM3													UBE3C
PIWIL1													UBE4A
PKD1L2													UBL4A
PKM2													UBR4
PKN3													UBXN6
PKNOX1													UCHL1
PLA2G1B													UGP2
PLAGL2													UNC13A
PLCB1													UPF1
PLCG2													UQCRB
PLCXD1													UQCRC1
PLCZ1													UQCRC2
PLD5													UQCRFS1
PLEKHA5													UQCRH
PLEKHG3													UQCRQ
PLEKHG4B													USMG5
PLGLA													USO1
PLP2													USP14
PLSCR3													USP15
PLUNC													USP5
PLXNA3													USP9X
PLXNB2													VAC14
PMEL													VAMP1
PMFBP1													VAMP2
PML													VAMP3
PMM2													VAPA
PMPCB													VAPB
PMS2L2													VARS
POFUT1													VAT1
POLE													VAV2
POLN													VCAN
POLR3C													VCL
POLR3GL													VCP
POLR3K													VCPIP1
POLS													VDAC1
POM121													VDAC2
POM121L1P													VDAC3
POM121L4P													VEGFA
POM121L8P													VGF
POM121L9P													VIM
POP5													VPS11
PORCN													VPS16
POT1													VPS18
POTEB													VPS26A
POU3F3													VPS28
PP14571													VPS29
PPCDC													VPS33A
PPFIBP1													VPS35
PPHLN1													VPS39
PPIF													VPS41
PPIL2													VPS45
PPM1F													VPS4A
PPP1R16A													VPS52
PPP1R2													VPS53
PPP1R3A													VPS8
PPP1R3F													VSNL1
PPP1R7													VTA1
PPP2R3B													VTI1A
PPP3CB													VTI1B
PPP4C													WASF1
PPP6R2													WASF2
PPYR1													WASF3
PQBP1													WASL
PQLC1													WDR1
PRAF2													WDR37
PRAME													WDR47
PRAMEF10													WDR48
PRAMEF11													WDR6
PRAMEF13													WDR7
PRAMEF14													WDR89
PRAMEF15													WDR91
PRAMEF16													WFS1
PRAMEF18													WIF1
PRAMEF19													WIPF2
PRAMEF2													WNK1
PRAMEF20													WNT10A
PRAMEF21													WWP1
PRAMEF22													XPO1
PRAMEF3													XPO7
PRAMEF4													XRCC1
PRAMEF5													XYLT1
PRAMEF6													YARS
PRAMEF7													YES1
PRAMEF8													YWHAB
PRAMEF9													YWHAE
PRB2													YWHAG
PRDM10													YWHAH
PRDX3													YWHAQ
PRELID1													YWHAZ
PRIC285													ZNF451
PRICKLE3													ZWINT
PRIM1
PRIM2
PRKAB1
PRKAB2
PRKG1
PRKX
PRLH
PRMT8
PRO0611
PROCR
PRODH
PROK2
PROP1
PRPF6
PRPSAP2
PRR17
PRR7
PRRT2
PRSS1
PRSS2
PSIMCT-1
PSKH2
PSMB1
PSMB2
PSMC2
PSMD9
PTGES2
PTGES3
PTHLH
PTK6
PTP4A2
PTPDC1
PTPN20A
PTPN20B
PTPN9
PTPRA
PTPRD
PTPRS
PTPRT
PTPRZ1
PUM1
PUS1
PWRN1
PWRN2
PXMP2
PXMP4
PXN
PXT1
PYCR1
PYROXD1
ProSAPiP1
QPRT
R3HDM2
RAB11FIP3
RAB15
RAB17
RAB24
RAB35
RAB40C
RAB5A
RAB5B
RABEP2
RABL2B
RAC3
RAI1
RALGAPA1
RALY
RALYL
RAMP1
RAN
RANBP1
RANBP2
RAP1GDS1
RASAL3
RASD1
RASSF8
RBBP4
RBCK1
RBL1
RBM12
RBM28
RBM3
RBM39
RBM44
RBM8A
RBMS2
RBP3
RDH13
RDH16
RDH5
RECQL
REM1
REP15
REREP3
RERGL
REXO1L1
REXO1L2P
RFC2
RFC5
RFNG
RFTN1
RFX3
RGL4
RGPD3
RGPD4
RGPD5
RGPD6
RGPD7
RGS11
RGS12
RGS14
RGS19
RHBDF1
[truncated: 754 more rows]
