# Supplementary material for: Integrated systems analysis reveals a molecular network underlying autism spectrum disorders
Source: Mol Syst Biol. 2014 Dec 30;10(12):774. doi: 10.15252/msb.20145487 (PMC4300495; doi:10.15252/msb.20145487)
Supplement: Supplementary file 24 [file msb0010-0774-sd24.xlsx]

## Sheet: Sheet1
chrpos	rs#	GERP++ Conservation	Affected Genes	Freq. in 1000 Genome (as of Jan/ Feb. 2013)
chr2:170177325	rs114460450	1.97	LRP2	0.00228938
chr15:81578139	rs4072111	5.23	IL16	0.127747
chr8:19805708	rs1801177	4.35	LPL	0.0141941
chr14:57700582	.	5.48	EXOC5	0
chr2:170103472	rs114842875	3.99	LRP2	0.00228938
chr12:117693817	rs11068428	5.05	NOS1	0.361722
chr8:28950309	rs17526980	4.04	KIF13B	0.00732601
chr5:65321311	rs3213837	2.3	ERBB2IP	0.104396
chr2:170029657	rs34355135	-0.879	LRP2	0.00412088
chr17:21319087	rs75029097	5.23	KCNJ12	0
chr7:24689304	rs117927165	3.97	MPP6	0.000457875
chr2:191224928	.	6.04	INPP1	0
chr5:453976	.	4.94	EXOC3	0
chr6:144803462	.	0.628	UTRN	0
chr3:38592012	rs41315493	-0.527	SCN5A	0.00412088
chr10:75394301	.	5.15	MYOZ1	0
chr17:7094050	rs147232488	4.06	DLG4	0.00320513
chr2:170013962	.	5.88	LRP2	0
chr5:462089	.	5.19	EXOC3	0
chr7:6542709	rs201998040	2.09	GRID2IP	0
chr4:186294143	rs144800425	5.18	LRP2BP	0.00137363
chr2:170038761	rs3213760	3.19	LRP2	0.003663
chr1:37346322	.	4.88	GRIK3	0
chr1:160012271	rs138457635	4.23	KCNJ10	0
chr1:175106036	.	-10.4	TNN	0
chr2:166856252	.	5.31	SCN1A	0
chr2:170060566	.	-1.9	LRP2	0
chr2:170147502	rs34693334	2.67	LRP2	0.0361722
chr3:38591853	rs41311117	-1.63	SCN5A	0.00137363
chr3:196807928	rs35430440	2.47	DLG1	0.010989
chr6:102513700	.	1.61	GRIK2	0
chr6:144768847	rs200424265	0.421	UTRN	0
chr7:6537431	.	3.71	GRID2IP	0
chr7:6549965	rs188319299	-4.83	GRID2IP	0
chr8:28929209	.	-0.0552	KIF13B	0
chr8:28974353	.	4.32	KIF13B	0
chr9:74840668	rs61752956	4	GDA	0.010989
chr10:94654709	rs149249492	5.73	EXOC6	0
chr10:94715374	rs199777795	6.06	EXOC6	0
chr11:46401469	rs147877589	3.59	DGKZ	0
chr11:70336414	.	4.63	SHANK2	0
chr12:99548216	.	5.96	ANKS1B	0
chr12:99640159	rs77436242	3.31	ANKS1B	0.0169414
chr12:100377966	rs200240398	4.5	ANKS1B	0
chr15:81585347	rs202120564	3.86	IL16	0
chr16:76587326	.	5.44	CNTNAP4	0
chr17:21319860	rs2917720	-8.11	KCNJ12	0
chr18:3879839	rs149484544	5.8	DLGAP1	0
chr19:36530613	.	-2.53	THAP8	0
chr19:39208597	rs143174736	4.07	ACTN4	0
chr20:52583542	.	5.65	BCAS1	0
chr20:52601885	.	1.59	BCAS1	0
chr21:39671266	.	4.81	KCNJ15	0
chr22:50694239	rs148359556	3.5	MAPK12	0
chrX:6069116	rs145307351	4.08	NLGN4X	0
chrX:32486806	rs72468667	5.12	DMD	0
chrX:70389354	rs144914894	4.82	NLGN3	0.00120555

## Sheet: phenotypes
MGI phenotype query results
Darker colors indicate more annotations

## Sheet: overlaps
Identified genes	SFARI overlap	dbGAP overlap
ACTN4	0	0
ANKS1B	0	1
BCAS1	0	1
CNTNAP4	0	0
DGKZ	0	0
DLG1	0	1
DLG4	1	0
DLGAP1	0	0
DMD	1	1
ERBB2IP	0	1
EXOC3	0	0
EXOC5	0	0
EXOC6	0	1
GDA	0	0
GRID2IP	0	0
GRIK2	1	0
GRIK3	0	0
IL16	0	1
INPP1	1	0
KCNJ10	1	0
KCNJ12	0	1
KCNJ15	0	1
KIF13B	0	1
LPL	0	1
LRP2	1	1
LRP2BP	0	0
MAPK12	0	0
MPP6	0	0
MYOZ1	0	0
NLGN3	1	0
NLGN4X	1	0
NOS1	0	0
SCN1A	1	0
SCN5A	0	0
SHANK2	1	0
THAP8	0	0
TNN	0	1
UTRN	0	1
