# Supplementary material for: Integrated systems analysis reveals a molecular network underlying autism spectrum disorders
Source: Mol Syst Biol. 2014 Dec 30;10(12):774. doi: 10.15252/msb.20145487 (PMC4300495; doi:10.15252/msb.20145487)
Supplement: Supplementary file 25 [file msb0010-0774-sd25.xlsx]

## Sheet: ExpressionAnalysis
# The T2 regions in Fig3A	# The T1 regions in Fig3A	GROUP 1 GENEs (enriched in T1 regions)	GROUP 2 GENEs (enriched in T2 regions)
IV	central glial substance	ACTN4	ACTN2
VI	Paraventricular Nuclei, Right of Thalamus, Right	ATP2B2	APBA1
IV, Left Paravermis	Paraventricular Nuclei, Left of Thalamus, Left	BNC1	ATP2B4
V	frontal operculum, Left	DLG1	CAMK2A
V, Right Paravermis	lateral orbital gyrus, Left	DTNA	CAMK2B
VI, Left Paravermis	cuneus, Right, peristriate	FZD2	DLG2
VIIB, Right Paravermis	precuneus, Right, superior lateral bank of gyrus	PRLHR	DLG3
VIIIB	Basolateral Nucleus, Left	GRID2	DLG4
III	Basomedial nucleus, Left	GRIN2C	DMD
VIIB	Supraoptic Nucleus, Right	GRIN2D	GLS
VIIB, Left Paravermis	Supraoptic Nucleus, Left	GRM3	GRIA1
Crus II, Left Paravermis	Lateral hypothalamic area, Left	GUCY1A2	GRIA2
Crus I, Left Paravermis	Preoptic Region, Right	HTR2C	GRIA3
VI, Right Paravermis	central grey substance of midbrain, Left	IL16	GRIA4
Crus I, Left Lateral Hemisphere	lateral parabrachial nucleus, Left	INPP1	GRIK1
VI, Left Lateral Hemisphere	medial parabrachial nucleus,Right	KCNA5	GRIK2
IX	Claustrum, Right	KCND2	GRIK3
VIIIA, Right Paravermis	Nucleus Accumbens, Left	KCNJ2	GRIK5
VIIIA, Left Paravermis	Nucleus Accumbens, Right	KCNJ10	GRIN2A
VIIAt	Head of Caudate Nucleus, Left	KCNJ15	GRIN2B
Crus I, Right Paravermis	Head of Caudate Nucleus, Right	KRT34	KCNA4
VIIIB, Right Paravermis	Putamen, Right	KRT35	KCNJ4
VI, Right Lateral Hemisphere	Putamen, Left	LPL	KCNJ12
VIIB, Right Lateral Hemisphere	precentral gyrus, Left, superior lateral aspect of gyrus	LRP2	MYO5A
VIIIA	inferior frontal gyrus, opercular part, Right	NOS1	PTPN4
IX, Left Paravermis	Substantia Innominata, Right	PGM5	PTPRN
VIIIB, Left Paravermis	Substantia Innominata, Left	S100A3	MAPK12
IX, Right Paravermis	Septal nuclei, Right	SCN1A	SNTB2
VIIB, Left Lateral Hemisphere	Septal nuclei, Left	SCN5A	DGKZ
V, Left Paravermis	planum polare, Right	SDCBP	CASK
Crus I, Right Lateral Hemisphere	pontine raphe nucleus	SNTA1	DYNLL1
Crus II, Right Lateral Hemisphere	fusiform gyrus, Right, bank of cos	SNTB1	LIN7A
Crus II, Left Lateral Hemisphere	Short Insular Gyri, Left	UTRN	SYNGAP1
supramarginal gyrus, Left, superior bank of gyrus	temporal pole, Right, superior aspect	BCAS1	DLGAP2
superior occipital gyrus, Left, superior bank of gyrus	subcollosal gyrus, Right	CRIPT	DLGAP1
gyrus rectus, Left	middle temporal gyrus, Right, superior bank of gyrus	USP6NL	NRXN3
inferior rostral gyrus, Right	Substantia Nigra, pars reticulata, Right	EXOC5	NRXN2
Short Insular Gyri, Right	Oculomotor Nuclear Complex, Right	LDB3	PICK1
inferior frontal gyrus, orbital part, Left	Zona Incerta, Right	EXOC3	GDA
medial orbital gyrus, Left	cuneate nucleus, Left	KIF13B	CCS
frontal pole, Left, superior aspect	hypoglossal nucleus, Left	LDLRAP1	DNAL4
superior frontal gyrus, Right, medial bank of gyrus	vestibular nuclei, Right	MARCH2	CACNG2
Cingulate gyrus, frontal part, Right, superior bank of gyrus	vestibular nuclei, Left	NLGN3	TBR1
Cingulate gyrus, frontal part, Left, inferior bank of gyrus	gracile nucleus, Right	SEMA4C	DLGAP4
Cingulate gyrus, frontal part, Right, inferior bank of gyrus	gracile nucleus, Left	LRRC1	NLGN1
inferior rostral gyrus, Left	Pretectal Region	LRP2BP	SHANK2
gyrus rectus, Right	Reticular Nucleus of Thalamus, Right	ERBB2IP	MAST1
superior rostral gyrus, Right	Fastigial Nucleus, Left	THAP10	MPP6
temporal pole, Right, medial aspect	Globose Nucleus, Left	MYOZ1	EXOC6
temporal pole, Right, inferior aspect	Zona Incerta, Left	TNN	LIN7C
temporal pole, Left, superior aspect	supraparietal lobule, Left, inferior bank of gyrus	CNTNAP4	ANKS1B
fusiform gyrus, Left, bank of cos	globus pallidus, internal segment, Right	TJAP1	NLGN4X
fusiform gyrus, Left, lateral bank of gyrus	globus pallidus, external segment, Right	ARHGAP18	NLGN2
parahippocampal gyrus, Right, bank of the cos	globus pallidus, internal segment, Left	DYNLL2	DLGAP3
inferior temporal gyrus, Right, lateral bank of gyrus	globus pallidus, external segment, Left	AMOT	EXOC4
inferior temporal gyrus, Left, bank of mts	corpus callosum	GRID2IP	LIN7B
inferior temporal gyrus, Right, bank of the its	Red Nucleus, Right		CNTNAP3
temporal pole, Left, inferior aspect	Red Nucleus, Left		C16ORF70
fusiform gyrus, Left, bank of the its	Superior Olivary Complex, Left		LONP2
fusiform gyrus, Right, bank of the its	Pontine Reticular Formation, Right		SHANK3
Preoptic Region, Left	principal sensory nucleus of trigeminal nerve, Right		MPP7
Central Nucleus, Left	subcuneiform nucleus, Left		THAP8
central grey substance of midbrain, Right	spinal trigeminal nucleus, Right		ZDHHC23
locus ceruleus, Right	spinal trigeminal nucleus, Left
locus ceruleus, Left	Pontine Reticular Formation, Left
dorsal motor nucleus of the vagus, Right	gigantocellular group, Left
dorsal motor nucleus of the vagus, Left	gigantocellular group, Right
Midbrain Raphe Nuclei	central medullary reticular group, Right
precuneus, Left, superior lateral bank of gyrus	nucleus subceruleus, Left
lateral orbital gyrus, Right	nucleus subceruleus, Right
fusiform gyrus, Right, lateral bank of gyrus	Substantia Nigra, pars compacta, Left
occipito-temporal gyrus, Right, superior bank of gyrus	Substantia Nigra, pars compacta, Right
angular gyrus, Left, superior bank of gyrus	Substantia Nigra, pars reticulata, Left
supraparietal lobule, Left, superior bank of gyrus	ventral tegmental area, Right
subiculum, Right	ventral tegmental area, Left
Lateral Nucleus, Left	inferior olivary complex, Left
subiculum, Left	inferior olivary complex, Right
Long Insular Gyri, Right	central medullary reticular group, Left
precuneus, Right, inferior lateral bank of gyrus	Reticular Nucleus of Thalamus, Left
superior temporal gyrus, Left, inferior bank of gyrus	Subthalamic Nucleus, Left
occipito-temporal gyrus, Left, superior bank of gyrus	Subthalamic Nucleus, Right
inferior temporal gyrus, Right, bank of mts	Dentate Nucleus, Left
precentral gyrus, Left, bank of the precentral sulcus	Emboliform Nucleus, Left
precentral gyrus, Left, inferior lateral aspect of gyrus	Dentate Nucleus, Right
Cingulate gyrus, parietal part, Right, superior bank of gyrus	Dorsal Lateral Geniculate Nucleus, Right
frontal operculum, Right	Posterior Group of Nuclei, Right
supraparietal lobule, Right, superior bank of gyrus	Lateral group of Nuclei, Left, Ventral division
supramarginal gyrus, Left, inferior bank of gyrus	Caudal Group of Intralaminar Nuclei, Left
middle frontal gyrus, Left, superior bank of gyrus	Caudal Group of Intralaminar Nuclei, Right
postcentral gyrus, Right, inferior lateral aspect of gyrus	Medial Group of Nuclei, Left
supramarginal gyrus, Right, inferior bank of gyrus	Lateral group of Nuclei, Right, Dorsal Division
superior temporal gyrus, Left, lateral bank of gyrus	Lateral group of Nuclei, Right, Ventral division
middle temporal gyrus, Left, inferior bank of gyrus	Rostral Group of intralaminar Nuclei, Left
inferior frontal gyrus, opercular part, Left	Rostral Group of intralaminar Nuclei, Right
Heschls gyrus, Right	Medial Group of Nuclei, Right
superior temporal gyrus, Right, inferior bank of gyrus	Anterior Group of Nuclei, Right
middle temporal gyrus, Left, superior bank of gyrus	Lateral group of Nuclei, Left, Dorsal Division
middle temporal gyrus, Right, inferior bank of gyrus	Anterior Group of Nuclei, Left
Tail of Caudate Nucleus, Right	Dorsal Lateral Geniculate Nucleus, Left
Tail of Caudate Nucleus, Left	facial motor nucleus, Left
Dentate gyrus, Left	superior frontal gyrus, Left, medial bank of gyrus
Dentate gyrus, Right	medial orbital gyrus, Right
CA4 field, Left	Inferior frontal gyrus, triangular part, Left
CA3 field, Left	middle frontal gyrus, Right, superior bank of gyrus
CA4 field, Right	precentral gyrus, Right, bank of the precentral sulcus
CA3 field, Right	posterior orbital gyrus, Right
CA2 field, Right	raphe nuclei of medulla
CA2 field, Left	lateral medullary reticular group, Right
CA1 field, Left	lateral medullary reticular group, Left
CA1 field, Right	cuneate nucleus, Right
medial parabrachial nucleus, Left	Posterior Hypothalamic Area, Right
Amygdaloid Transition zone, Left	Posterior Hypothalamic Area, Left
Cortico-medial group, Left	Lateral hypothalamic area, Right
parahippocampal gyrus, Left, lateral bank of gyrus	Superior Colliculus, Left
angular gyrus, Right, inferior bank of gyrus	planum temporale, Right
Cingulate gyrus, frontal part, Left, superior bank of gyrus	principal sensory nucleus of trigeminal nerve, Left
parahippocampal gyrus, Right, lateral bank of gyrus	motor nucleus of trigeminal nerve, Left
parahippocampal gyrus, Left, bank of the cos	angular gyrus, Right, superior bank of gyrus
planum polare, Left	occipito-temporal gyrus, Right, inferior bank of gyrus
parolfactory gyri, Left	occipito-temporal gyrus, Left, inferior bank of gyrus
	postcentral gyrus, Left, bank of the posterior central sulcus
	postcentral gyrus, Left, superior lateral aspect of gyrus
	postcentral gyrus, Right, superior lateral aspect of gyrus
	precentral gyrus, Right, bank of the central sulcus
	postcentral gyrus, Right, bank of the central sulcus
	paracentral lobule, anterior part, Left, inferior bank of gyrus
	paracentral lobule, anterior part, Right, inferior bank of gyrus
	paracentral lobule, anterior part, Left, superior bank of gyrus
	paracentral lobule, anterior part, Right, superior bank of gyrus
	superior frontal gyrus, Left, lateral bank of gyrus
	superior frontal gyrus, Right, lateral bank of gyrus
	middle frontal gyrus, Right, inferior bank of gyrus
	middle frontal gyrus, Left, inferior bank of gyrus
	inferior frontal gyrus, orbital part, Right
	precentral gyrus, Right, inferior lateral aspect of gyrus
	superior occipital gyrus, Right, superior bank of gyrus
	Cingulate gyrus, parietal part, Left, superior bank of gyrus
	inferior temporal gyrus, Left, lateral bank of gyrus
	transverse gyri, Right
	Long Insular Gyri, Left
	motor nucleus of trigeminal nerve, Right
	cochlear nuclei, Left
	arcuate nucleus of medulla, Left
	pontine nuclei, Right
	pontine nuclei, Left
	facial motor nucleus, Right
	arcuate nucleus of medulla, Right
	Inferior frontal gyrus, triangular part, Right
	inferior temporal gyrus, Left, bank of the its
	Superior Olivary Complex, Right
	trochlear nucleus, Right
	trochlear nucleus, Left
	abducens nucleus, Right
	abducens nucleus, Left
	subcuneiform nucleus, Right
	hypoglossal nucleus, Right
	angular gyrus, Left, inferior bank of gyrus
	supramarginal gyrus, Right, superior bank of gyrus
	postcentral gyrus, Right, bank of the posterior central sulcus
	Cingulate gyrus, parietal part, Right, inferior bank of gyrus
	cuneus, Left, peristriate
	supraparietal lobule, Right, inferior bank of gyrus
	postcentral gyrus, Left, inferior lateral aspect of gyrus
	precentral gyrus, Left, bank of the central sulcus
	precentral gyrus, Right, superior lateral aspect of gyrus
	planum temporale, Left
	Heschls gyrus, Left
	postcentral gyrus, Left, bank of the central sulcus
	cuneus, Right, striate
	lingual gyrus, Left, striate
	lingual gyrus, Right, striate
	cuneus, Left, striate
	lingual gyrus, Right, peristriate
	lingual gyrus, Left, peristriate
	precuneus, Left, inferior lateral bank of gyrus
